# Supplementary material for: Dynamics-enhanced molecular property prediction guided by deep learning
Source: PLoS Comput Biol. 2026 Jul 16;22(7):e1014515. doi: 10.1371/journal.pcbi.1014515 (PMC13390958; doi:10.1371/journal.pcbi.1014515)
Supplement: S1 Data — (XLSX) [file pcbi.1014515.s001.xlsx]

## Sheet: DEMR-TIS-CNNTransformer
task	run_id	ROC-AUC	Balanced_acc	mcc
NR_AR	0	0.769	0.744	0.55
NR_AR	1	0.764	0.742	0.529
NR_AR	2	0.783	0.742	0.529
NR_AR_LBD	0	0.789	0.794	0.362
NR_AR_LBD	1	0.835	0.818	0.578
NR_AR_LBD	2	0.826	0.5	0
NR_AhR	0	0.857	0.774	0.406
NR_AhR	1	0.844	0.741	0.406
NR_AhR	2	0.677	0.5	0
NR_Aromatase	0	0.799	0.646	0.259
NR_Aromatase	1	0.809	0.772	0.222
NR_Aromatase	2	0.787	0.745	0.228
NR_ER	0	0.649	0.593	0.155
NR_ER	1	0.668	0.596	0.155
NR_ER	2	0.673	0.5	0
NR_ER_LBD	0	0.682	0.597	0.16
NR_ER_LBD	0	0.651	0.662	0.164
NR_ER_LBD	2	0.726	0.683	0.203
NR_PPAR_gamma	0	0.817	0.65	0.173
NR_PPAR_gamma	1	0.708	0.708	0.211
NR_PPAR_gamma	2	0.734	0.666	0.136
SR_ARE	0	0.619	0.5	0
SR_ARE	1	0.627	0.597	0
SR_ARE	2	0.659	0.5	0.271
SR_ATAD5	1	0.85	0.756	0.21
SR_ATAD5	2	0.857	0.773	0.229
SR_ATAD5	0	0.874	0.752	0.247
SR_HSE	0	0.725	0.5	0.19
SR_HSE	1	0.626	0.5	0.139
SR_HSE	2	0.646	0.5	0
SR_mmp	0	0.866	0.789	0.429
SR_mmp	1	0.823	0.756	0.407
SR_mmp	2	0.879	0.785	0.436
SR_p53	0	0.8	0.733	0.223
SR_p53	1	0.832	0.767	0.261
SR_p53	2	0.813	0.742	0.231
ADA17	0	0.989	0.948	0.872
ADA17	1	0.989	0.961	0.903
ADA17	2	0.99	0.952	0.917
EGFR	0	0.987	0.95	0.888
EGFR	1	0.989	0.953	0.889
EGFR	2	0.984	0.937	0.841
HIVPR	0	0.989	0.952	0.896
HIVPR	1	0.988	0.928	0.836
HIVPR	2	0.993	0.962	0.926

## Sheet: DEMR-RBS-CNNTransformer
task	run_id	ROC-AUC	Balanced_acc	mcc
NR_AR	0	0.662	0.5	0
NR_AR	1	0.737	0.722	0.232
NR_AR	2	0.749	0.72	0.262
NR_AR_LBD	0	0.798	0.801	0.324
NR_AR_LBD	1	0.855	0.797	0.571
NR_AR_LBD	2	0.812	0.812	0.37
NR_AhR	0	0.823	0.734	0.317
NR_AhR	1	0.79	0.723	0.3
NR_AhR	2	0.825	0.734	0.333
NR_Aromatase	0	0.734	0.679	0.163
NR_Aromatase	1	0.739	0.683	0.155
NR_Aromatase	2	0.755	0.716	0.182
NR_ER	0	0.643	0.5	0
NR_ER	1	0.675	0.647	0.231
NR_ER	2	0.584	0.603	0.145
NR_ER_LBD	0	0.642	0.5	0.206
NR_ER_LBD	1	0.573	0.5	0.069
NR_ER_LBD	2	0.62	0.5	0.139
NR_PPAR_gamma	0	0.73	0.5	0
NR_PPAR_gamma	1	0.583	0.5	0
NR_PPAR_gamma	2	0.581	0.5	0
SR_ARE	0	0.653	0.584	0.141
SR_ARE	1	0.656	0.635	0.197
SR_ARE	2	0.643	0.5	0
SR_ATAD5	0	0.66	0.617	0.114
SR_ATAD5	1	0.579	0.5	0
SR_ATAD5	2	0.711	0.671	0.172
SR_HSE	0	0.703	0.5	0
SR_HSE	1	0.697	0.5	0
SR_HSE	2	0.69	0.5	0
SR_mmp	0	0.811	0.74	0.349
SR_mmp	1	0.747	0.5	0
SR_mmp	2	0.762	0.67	0.269
SR_p53	0	0.706	0.711	0.217
SR_p53	1	0.721	0.689	0.195
SR_p53	2	0.626	0.5	0.2
ADA17	0	0.985	0.931	0.834
ADA17	1	0.977	0.929	0.853
ADA17	2	0.985	0.94	0.865
EGFR	0	0.975	0.937	0.841
EGFR	1	0.979	0.915	0.784
EGFR	2	0.968	0.934	0.856
HIVPR	0	0.991	0.961	0.909
HIVPR	1	0.988	0.939	0.874
HIVPR	2	0.987	0.957	0.899

## Sheet: DEMR-HCS-CNNTransformer
task	run_id	ROC-AUC	Balanced_acc	mcc
NR_AR	0	0.74	0.562	0.267
NR_AR	1	0.635	0.5	0.15
NR_AR	2	0.712	0.714	0.253
NR_AR_LBD	0	0.824	0.828	0.466
NR_AR_LBD	1	0.787	0.5	0
NR_AR_LBD	2	0.815	0.798	0.313
NR_AhR	0	0.829	0.729	0.309
NR_AhR	1	0.864	0.762	0.45
NR_AhR	2	0.86	0.733	0.423
NR_Aromatase	0	0.737	0.679	0.186
NR_Aromatase	1	0.755	0.694	0.168
NR_Aromatase	2	0.772	0.697	0.188
NR_ER	0	0.634	0.5	0
NR_ER	1	0.643	0.607	0.185
NR_ER	2	0.624	0.604	0.219
NR_ER_LBD	0	0.675	0.698	0.243
NR_ER_LBD	1	0.58	0.5	0.189
NR_ER_LBD	2	0.675	0.691	0.276
NR_PPAR_gamma	0	0.574	0.5	0
NR_PPAR_gamma	1	0.693	0.5	0
NR_PPAR_gamma	2	0.655	0.5	0
SR_ARE	0	0.633	0.624	0.228
SR_ARE	1	0.63	0.5	0.195
SR_ARE	2	0.708	0.666	0.251
SR_ATAD5	0	0.667	0.5	0
SR_ATAD5	1	0.679	0.604	0.091
SR_ATAD5	2	0.77	0.747	0.233
SR_HSE	0	0.674	0.5	0
SR_HSE	1	0.637	0.5	0
SR_HSE	2	0.663	0.5	0
SR_mmp	0	0.846	0.72	0.314
SR_mmp	1	0.758	0.5	0
SR_mmp	2	0.809	0.709	0.328
SR_p53	0	0.692	0.5	0
SR_p53	1	0.703	0.646	0.18
SR_p53	2	0.554	0.5	0
ADA17	0	0.988	0.952	0.885
ADA17	1	0.99	0.966	0.935
ADA17	2	0.983	0.946	0.875
EGFR	0	0.982	0.942	0.872
EGFR	1	0.984	0.953	0.872
EGFR	2	0.963	0.964	0.819
HIVPR	0	0.984	0.986	0.883
HIVPR	1	0.982	0.984	0.897
HIVPR	2	0.99	0.965	0.918

## Sheet: DEMR-TIS-Transformer
task	run_id	ROC-AUC	Balanced_acc	mcc
NR_AR	0	0.797	0.751	0.338
NR_AR	1	0.824	0.763	0.312
NR_AR	2	0.788	0.734	0.278
NR_AR_LBD	0	0.915	0.813	0.373
NR_AR_LBD	1	0.883	0.831	0.496
NR_AR_LBD	2	0.848	0.796	0.559
NR_AhR	0	0.865	0.794	0.477
NR_AhR	1	0.863	0.774	0.421
NR_AhR	2	0.852	0.751	0.444
NR_Aromatase	0	0.795	0.679	0.205
NR_Aromatase	1	0.838	0.766	0.287
NR_Aromatase	2	0.817	0.741	0.235
NR_ER	0	0.727	0.648	0.253
NR_ER	1	0.753	0.682	0.323
NR_ER	2	0.74	0.699	0.34
NR_ER_LBD	0	0.77	0.698	0.293
NR_ER_LBD	1	0.787	0.707	0.33
NR_ER_LBD	2	0.769	0.691	0.343
NR_PPAR_gamma	0	0.724	0.603	0.175
NR_PPAR_gamma	1	0.729	0.636	0.179
NR_PPAR_gamma	2	0.697	0.574	0.116
SR_ARE	0	0.783	0.697	0.31
SR_ARE	1	0.776	0.709	0.346
SR_ARE	2	0.793	0.703	0.339
SR_ATAD5	0	0.864	0.79	0.422
SR_ATAD5	1	0.891	0.806	0.285
SR_ATAD5	2	0.842	0.761	0.388
SR_HSE	0	0.772	0.651	0.193
SR_HSE	1	0.811	0.664	0.208
SR_HSE	2	0.808	0.704	0.28
SR_mmp	0	0.865	0.792	0.551
SR_mmp	1	0.886	0.809	0.567
SR_mmp	2	0.887	0.797	0.516
SR_p53	0	0.83	0.752	0.33
SR_p53	1	0.845	0.769	0.363
SR_p53	2	0.826	0.758	0.329
ADA17	0	0.999	0.987	0.972
ADA17	1	1	0.983	0.955
ADA17	2	0.999	0.984	0.963
EGFR	0	0.988	0.951	0.882
EGFR	1	0.991	0.939	0.865
EGFR	2	0.991	0.965	0.907
HIVPR	0	0.999	0.968	0.936
HIVPR	1	0.996	0.962	0.926
HIVPR	2	0.996	0.96	0.916

## Sheet: DEMR-RBS-Transformer
task	run_id	ROC-AUC	Balanced_acc	mcc
NR_AR	0	0.806	0.756	0.424
NR_AR	1	0.796	0.754	0.523
NR_AR	2	0.815	0.758	0.438
NR_AR_LBD	0	0.89	0.834	0.532
NR_AR_LBD	1	0.86	0.835	0.548
NR_AR_LBD	2	0.89	0.82	0.614
NR_AhR	0	0.878	0.78	0.425
NR_AhR	1	0.874	0.756	0.478
NR_AhR	2	0.879	0.766	0.445
NR_Aromatase	0	0.815	0.725	0.199
NR_Aromatase	1	0.83	0.715	0.219
NR_Aromatase	2	0.822	0.74	0.233
NR_ER	0	0.746	0.654	0.279
NR_ER	1	0.761	0.669	0.336
NR_ER	2	0.721	0.669	0.266
NR_ER_LBD	0	0.779	0.686	0.25
NR_ER_LBD	1	0.768	0.651	0.23
NR_ER_LBD	2	0.77	0.67	0.244
NR_PPAR_gamma	0	0.835	0.748	0.239
NR_PPAR_gamma	1	0.811	0.638	0.143
NR_PPAR_gamma	2	0.833	0.712	0.222
SR_ARE	0	0.724	0.662	0.238
SR_ARE	1	0.736	0.688	0.285
SR_ARE	2	0.727	0.68	0.261
SR_ATAD5	0	0.815	0.746	0.214
SR_ATAD5	1	0.821	0.725	0.279
SR_ATAD5	2	0.801	0.697	0.25
SR_HSE	0	0.792	0.659	0.238
SR_HSE	1	0.78	0.65	0.208
SR_HSE	2	0.781	0.716	0.295
SR_mmp	0	0.876	0.784	0.509
SR_mmp	1	0.883	0.812	0.507
SR_mmp	2	0.89	0.823	0.537
SR_p53	0	0.804	0.722	0.322
SR_p53	1	0.804	0.713	0.259
SR_p53	2	0.796	0.707	0.202
ADA17	0	0.996	0.968	0.927
ADA17	1	0.999	0.979	0.963
ADA17	2	0.999	0.96	0.897
EGFR	0	0.989	0.955	0.879
EGFR	1	0.989	0.95	0.865
EGFR	2	0.987	0.941	0.854
HIVPR	0	0.994	0.956	0.906
HIVPR	1	0.992	0.951	0.883
HIVPR	2	0.994	0.963	0.937

## Sheet: DEMR-HCS-Transformer
task	run_id	ROC-AUC	Balanced_acc	mcc
NR_AR	0	0.785	0.729	0.389
NR_AR	1	0.786	0.733	0.419
NR_AR	2	0.785	0.736	0.363
NR_AR_LBD	0	0.904	0.858	0.585
NR_AR_LBD	1	0.898	0.826	0.355
NR_AR_LBD	2	0.895	0.837	0.566
NR_AhR	0	0.866	0.768	0.433
NR_AhR	1	0.869	0.77	0.418
NR_AhR	2	0.858	0.743	0.452
NR_Aromatase	0	0.832	0.744	0.215
NR_Aromatase	1	0.83	0.745	0.242
NR_Aromatase	2	0.829	0.753	0.228
NR_ER	0	0.77	0.712	0.393
NR_ER	1	0.738	0.652	0.305
NR_ER	2	0.743	0.683	0.359
NR_ER_LBD	0	0.78	0.705	0.291
NR_ER_LBD	1	0.789	0.663	0.247
NR_ER_LBD	2	0.781	0.734	0.274
NR_PPAR_gamma	0	0.741	0.679	0.123
NR_PPAR_gamma	1	0.781	0.614	0.154
NR_PPAR_gamma	2	0.785	0.716	0.199
SR_ARE	0	0.734	0.679	0.272
SR_ARE	1	0.741	0.675	0.285
SR_ARE	2	0.728	0.67	0.255
SR_ATAD5	0	0.836	0.772	0.336
SR_ATAD5	1	0.813	0.776	0.273
SR_ATAD5	2	0.81	0.737	0.284
SR_HSE	0	0.783	0.584	0.137
SR_HSE	1	0.79	0.655	0.202
SR_HSE	2	0.765	0.605	0.159
SR_mmp	0	0.892	0.823	0.507
SR_mmp	1	0.879	0.795	0.455
SR_mmp	2	0.877	0.79	0.494
SR_p53	0	0.804	0.726	0.245
SR_p53	1	0.807	0.722	0.226
SR_p53	2	0.805	0.72	0.277
ADA17	0	0.996	0.95	0.874
ADA17	1	1	0.99	0.973
ADA17	2	0.999	0.993	0.982
EGFR	0	0.981	0.906	0.751
EGFR	1	0.989	0.941	0.854
EGFR	2	0.99	0.959	0.898
HIVPR	0	0.996	0.964	0.926
HIVPR	1	0.994	0.955	0.915
HIVPR	2	0.994	0.96	0.916

## Sheet: ECFP-DT
Task	Fingerprint	run_id	Model	ROC-AUC	Balanced_acc	mcc
HIVPR	ecfp	1	DecisionTree	0.931	0.931	0.854
HIVPR	ecfp	2	DecisionTree	0.966	0.966	0.936
HIVPR	ecfp	3	DecisionTree	0.934	0.934	0.872
HIVPR	ecfp	4	DecisionTree	0.934	0.934	0.872
HIVPR	ecfp	5	DecisionTree	0.928	0.928	0.862
ADA17	ecfp	1	DecisionTree	1	1	1
ADA17	ecfp	2	DecisionTree	0.991	0.991	0.981
ADA17	ecfp	3	DecisionTree	1	1	1
ADA17	ecfp	4	DecisionTree	0.991	0.991	0.981
ADA17	ecfp	5	DecisionTree	0.991	0.991	0.981
EGFR	ecfp	1	DecisionTree	0.962	0.962	0.918
EGFR	ecfp	2	DecisionTree	0.981	0.981	0.959
EGFR	ecfp	3	DecisionTree	0.976	0.976	0.943
EGFR	ecfp	4	DecisionTree	0.979	0.979	0.951
EGFR	ecfp	5	DecisionTree	0.975	0.975	0.95
NR_AR	ecfp	1	DecisionTree	0.709	0.71	0.426
NR_AR	ecfp	2	DecisionTree	0.708	0.71	0.419
NR_AR	ecfp	3	DecisionTree	0.718	0.719	0.393
NR_AR	ecfp	4	DecisionTree	0.724	0.725	0.456
NR_AR	ecfp	5	DecisionTree	0.706	0.708	0.4
NR_AR_LBD	ecfp	1	DecisionTree	0.752	0.752	0.485
NR_AR_LBD	ecfp	2	DecisionTree	0.754	0.754	0.507
NR_AR_LBD	ecfp	3	DecisionTree	0.731	0.731	0.463
NR_AR_LBD	ecfp	4	DecisionTree	0.752	0.752	0.474
NR_AR_LBD	ecfp	5	DecisionTree	0.752	0.752	0.474
NR_AhR	ecfp	1	DecisionTree	0.673	0.673	0.335
NR_AhR	ecfp	2	DecisionTree	0.658	0.658	0.301
NR_AhR	ecfp	3	DecisionTree	0.678	0.678	0.344
NR_AhR	ecfp	4	DecisionTree	0.667	0.667	0.323
NR_AhR	ecfp	5	DecisionTree	0.665	0.665	0.318
NR_Aromatase	ecfp	1	DecisionTree	0.531	0.531	0.1
NR_Aromatase	ecfp	2	DecisionTree	0.567	0.567	0.191
NR_Aromatase	ecfp	3	DecisionTree	0.564	0.564	0.16
NR_Aromatase	ecfp	4	DecisionTree	0.525	0.525	0.06
NR_Aromatase	ecfp	5	DecisionTree	0.529	0.529	0.087
NR_ER	ecfp	1	DecisionTree	0.608	0.593	0.179
NR_ER	ecfp	2	DecisionTree	0.612	0.595	0.186
NR_ER	ecfp	3	DecisionTree	0.62	0.604	0.195
NR_ER	ecfp	4	DecisionTree	0.609	0.593	0.179
NR_ER	ecfp	5	DecisionTree	0.6	0.586	0.164
NR_ER_LBD	ecfp	1	DecisionTree	0.605	0.608	0.267
NR_ER_LBD	ecfp	2	DecisionTree	0.611	0.613	0.331
NR_ER_LBD	ecfp	3	DecisionTree	0.606	0.608	0.267
NR_ER_LBD	ecfp	4	DecisionTree	0.62	0.622	0.32
NR_ER_LBD	ecfp	5	DecisionTree	0.615	0.617	0.267
NR_PPAR_gamma	ecfp	1	DecisionTree	0.628	0.629	0.233
NR_PPAR_gamma	ecfp	2	DecisionTree	0.584	0.585	0.178
NR_PPAR_gamma	ecfp	3	DecisionTree	0.534	0.535	0.072
NR_PPAR_gamma	ecfp	4	DecisionTree	0.537	0.539	0.091
NR_PPAR_gamma	ecfp	5	DecisionTree	0.583	0.584	0.173
SR_ARE	ecfp	1	DecisionTree	0.653	0.646	0.294
SR_ARE	ecfp	2	DecisionTree	0.628	0.621	0.25
SR_ARE	ecfp	3	DecisionTree	0.63	0.623	0.241
SR_ARE	ecfp	4	DecisionTree	0.646	0.639	0.272
SR_ARE	ecfp	5	DecisionTree	0.646	0.639	0.279
SR_ATAD5	ecfp	1	DecisionTree	0.641	0.611	0.259
SR_ATAD5	ecfp	2	DecisionTree	0.653	0.624	0.263
SR_ATAD5	ecfp	3	DecisionTree	0.637	0.607	0.225
SR_ATAD5	ecfp	4	DecisionTree	0.653	0.624	0.263
SR_ATAD5	ecfp	5	DecisionTree	0.622	0.593	0.201
SR_HSE	ecfp	1	DecisionTree	0.574	0.552	0.096
SR_HSE	ecfp	2	DecisionTree	0.536	0.515	0.029
SR_HSE	ecfp	3	DecisionTree	0.575	0.553	0.099
SR_HSE	ecfp	4	DecisionTree	0.59	0.568	0.13
SR_HSE	ecfp	5	DecisionTree	0.56	0.538	0.071
SR_mmp	ecfp	1	DecisionTree	0.678	0.68	0.364
SR_mmp	ecfp	2	DecisionTree	0.675	0.677	0.354
SR_mmp	ecfp	3	DecisionTree	0.669	0.671	0.35
SR_mmp	ecfp	4	DecisionTree	0.69	0.692	0.391
SR_mmp	ecfp	5	DecisionTree	0.662	0.664	0.325
SR_p53	ecfp	1	DecisionTree	0.581	0.581	0.178
SR_p53	ecfp	2	DecisionTree	0.59	0.59	0.185
SR_p53	ecfp	3	DecisionTree	0.573	0.573	0.171
SR_p53	ecfp	4	DecisionTree	0.557	0.557	0.123
SR_p53	ecfp	5	DecisionTree	0.586	0.586	0.169

## Sheet: ECFP-KNN
Task	Fingerprint	run_id	Model	ROC-AUC	Balanced_acc	mcc
HIVPR	ecfp	1	KNN	0.764	0.591	0.346
HIVPR	ecfp	2	KNN	0.764	0.591	0.346
HIVPR	ecfp	3	KNN	0.764	0.591	0.346
HIVPR	ecfp	4	KNN	0.764	0.591	0.346
HIVPR	ecfp	5	KNN	0.764	0.591	0.346
ADA17	ecfp	1	KNN	0.871	0.626	0.328
ADA17	ecfp	2	KNN	0.871	0.626	0.328
ADA17	ecfp	3	KNN	0.871	0.626	0.328
ADA17	ecfp	4	KNN	0.871	0.626	0.328
ADA17	ecfp	5	KNN	0.871	0.626	0.328
EGFR	ecfp	1	KNN	0.97	0.686	0.381
EGFR	ecfp	2	KNN	0.97	0.686	0.381
EGFR	ecfp	3	KNN	0.97	0.686	0.381
EGFR	ecfp	4	KNN	0.97	0.686	0.381
EGFR	ecfp	5	KNN	0.97	0.686	0.381
NR_AR	ecfp	1	KNN	0.755	0.681	0.592
NR_AR	ecfp	2	KNN	0.755	0.681	0.592
NR_AR	ecfp	3	KNN	0.755	0.681	0.592
NR_AR	ecfp	4	KNN	0.755	0.681	0.592
NR_AR	ecfp	5	KNN	0.755	0.681	0.592
NR_AR_LBD	ecfp	1	KNN	0.753	0.629	0.434
NR_AR_LBD	ecfp	2	KNN	0.753	0.629	0.434
NR_AR_LBD	ecfp	3	KNN	0.753	0.629	0.434
NR_AR_LBD	ecfp	4	KNN	0.753	0.629	0.434
NR_AR_LBD	ecfp	5	KNN	0.753	0.629	0.434
NR_AhR	ecfp	1	KNN	0.778	0.543	0.195
NR_AhR	ecfp	2	KNN	0.778	0.543	0.195
NR_AhR	ecfp	3	KNN	0.778	0.543	0.195
NR_AhR	ecfp	4	KNN	0.778	0.543	0.195
NR_AhR	ecfp	5	KNN	0.778	0.543	0.195
NR_Aromatase	ecfp	1	KNN	0.594	0.5	0
NR_Aromatase	ecfp	2	KNN	0.594	0.5	0
NR_Aromatase	ecfp	3	KNN	0.594	0.5	0
NR_Aromatase	ecfp	4	KNN	0.594	0.5	0
NR_Aromatase	ecfp	5	KNN	0.594	0.5	0
NR_ER	ecfp	1	KNN	0.691	0.604	0.368
NR_ER	ecfp	2	KNN	0.691	0.604	0.368
NR_ER	ecfp	3	KNN	0.691	0.604	0.368
NR_ER	ecfp	4	KNN	0.691	0.604	0.368
NR_ER	ecfp	5	KNN	0.691	0.604	0.368
NR_ER_LBD	ecfp	1	KNN	0.641	0.554	0.191
NR_ER_LBD	ecfp	2	KNN	0.641	0.554	0.191
NR_ER_LBD	ecfp	3	KNN	0.641	0.554	0.191
NR_ER_LBD	ecfp	4	KNN	0.641	0.554	0.191
NR_ER_LBD	ecfp	5	KNN	0.641	0.554	0.191
NR_PPAR_gamma	ecfp	1	KNN	0.612	0.499	-0.009
NR_PPAR_gamma	ecfp	2	KNN	0.612	0.499	-0.009
NR_PPAR_gamma	ecfp	3	KNN	0.612	0.499	-0.009
NR_PPAR_gamma	ecfp	4	KNN	0.612	0.499	-0.009
NR_PPAR_gamma	ecfp	5	KNN	0.612	0.499	-0.009
SR_ARE	ecfp	1	KNN	0.687	0.527	0.168
SR_ARE	ecfp	2	KNN	0.687	0.527	0.168
SR_ARE	ecfp	3	KNN	0.687	0.527	0.168
SR_ARE	ecfp	4	KNN	0.687	0.527	0.168
SR_ARE	ecfp	5	KNN	0.687	0.527	0.168
SR_ATAD5	ecfp	1	KNN	0.71	0.542	0.157
SR_ATAD5	ecfp	2	KNN	0.71	0.542	0.157
SR_ATAD5	ecfp	3	KNN	0.71	0.542	0.157
SR_ATAD5	ecfp	4	KNN	0.71	0.542	0.157
SR_ATAD5	ecfp	5	KNN	0.71	0.542	0.157
SR_HSE	ecfp	1	KNN	0.61	0.5	0
SR_HSE	ecfp	2	KNN	0.61	0.5	0
SR_HSE	ecfp	3	KNN	0.61	0.5	0
SR_HSE	ecfp	4	KNN	0.61	0.5	0
SR_HSE	ecfp	5	KNN	0.61	0.5	0
SR_mmp	ecfp	1	KNN	0.708	0.557	0.229
SR_mmp	ecfp	2	KNN	0.708	0.557	0.229
SR_mmp	ecfp	3	KNN	0.708	0.557	0.229
SR_mmp	ecfp	4	KNN	0.708	0.557	0.229
SR_mmp	ecfp	5	KNN	0.708	0.557	0.229
SR_p53	ecfp	1	KNN	0.612	0.509	0.059
SR_p53	ecfp	2	KNN	0.612	0.509	0.059
SR_p53	ecfp	3	KNN	0.612	0.509	0.059
SR_p53	ecfp	4	KNN	0.612	0.509	0.059
SR_p53	ecfp	5	KNN	0.612	0.509	0.059

## Sheet: ECFP-LR
Task	Fingerprint	run_id	Model	ROC-AUC	Balanced_acc	mcc
HIVPR	ecfp	1	LogisticRegression	0.997	0.989	0.979
HIVPR	ecfp	2	LogisticRegression	0.997	0.989	0.979
HIVPR	ecfp	3	LogisticRegression	0.997	0.989	0.979
HIVPR	ecfp	4	LogisticRegression	0.997	0.989	0.979
HIVPR	ecfp	5	LogisticRegression	0.997	0.989	0.979
ADA17	ecfp	1	LogisticRegression	0.999	0.994	0.991
ADA17	ecfp	2	LogisticRegression	0.999	0.994	0.991
ADA17	ecfp	3	LogisticRegression	0.999	0.994	0.991
ADA17	ecfp	4	LogisticRegression	0.999	0.994	0.991
ADA17	ecfp	5	LogisticRegression	0.999	0.994	0.991
EGFR	ecfp	1	LogisticRegression	1	0.982	0.975
EGFR	ecfp	2	LogisticRegression	1	0.982	0.975
EGFR	ecfp	3	LogisticRegression	1	0.982	0.975
EGFR	ecfp	4	LogisticRegression	1	0.982	0.975
EGFR	ecfp	5	LogisticRegression	1	0.982	0.975
NR_AR	ecfp	1	LogisticRegression	0.782	0.725	0.463
NR_AR	ecfp	2	LogisticRegression	0.782	0.725	0.463
NR_AR	ecfp	3	LogisticRegression	0.782	0.725	0.463
NR_AR	ecfp	4	LogisticRegression	0.782	0.725	0.463
NR_AR	ecfp	5	LogisticRegression	0.782	0.725	0.463
NR_AR_LBD	ecfp	1	LogisticRegression	0.838	0.669	0.417
NR_AR_LBD	ecfp	2	LogisticRegression	0.838	0.669	0.417
NR_AR_LBD	ecfp	3	LogisticRegression	0.838	0.669	0.417
NR_AR_LBD	ecfp	4	LogisticRegression	0.838	0.669	0.417
NR_AR_LBD	ecfp	5	LogisticRegression	0.838	0.669	0.417
NR_AhR	ecfp	1	LogisticRegression	0.806	0.699	0.406
NR_AhR	ecfp	2	LogisticRegression	0.806	0.699	0.406
NR_AhR	ecfp	3	LogisticRegression	0.806	0.699	0.406
NR_AhR	ecfp	4	LogisticRegression	0.806	0.699	0.406
NR_AhR	ecfp	5	LogisticRegression	0.806	0.699	0.406
NR_Aromatase	ecfp	1	LogisticRegression	0.704	0.567	0.191
NR_Aromatase	ecfp	2	LogisticRegression	0.704	0.567	0.191
NR_Aromatase	ecfp	3	LogisticRegression	0.704	0.567	0.191
NR_Aromatase	ecfp	4	LogisticRegression	0.704	0.567	0.191
NR_Aromatase	ecfp	5	LogisticRegression	0.704	0.567	0.191
NR_ER	ecfp	1	LogisticRegression	0.649	0.584	0.17
NR_ER	ecfp	2	LogisticRegression	0.649	0.584	0.17
NR_ER	ecfp	3	LogisticRegression	0.649	0.584	0.17
NR_ER	ecfp	4	LogisticRegression	0.649	0.584	0.17
NR_ER	ecfp	5	LogisticRegression	0.649	0.584	0.17
NR_ER_LBD	ecfp	1	LogisticRegression	0.781	0.609	0.28
NR_ER_LBD	ecfp	2	LogisticRegression	0.781	0.609	0.28
NR_ER_LBD	ecfp	3	LogisticRegression	0.781	0.609	0.28
NR_ER_LBD	ecfp	4	LogisticRegression	0.781	0.609	0.28
NR_ER_LBD	ecfp	5	LogisticRegression	0.781	0.609	0.28
NR_PPAR_gamma	ecfp	1	LogisticRegression	0.696	0.569	0.236
NR_PPAR_gamma	ecfp	2	LogisticRegression	0.696	0.569	0.236
NR_PPAR_gamma	ecfp	3	LogisticRegression	0.696	0.569	0.236
NR_PPAR_gamma	ecfp	4	LogisticRegression	0.696	0.569	0.236
NR_PPAR_gamma	ecfp	5	LogisticRegression	0.696	0.569	0.236
SR_ARE	ecfp	1	LogisticRegression	0.708	0.627	0.247
SR_ARE	ecfp	2	LogisticRegression	0.708	0.627	0.247
SR_ARE	ecfp	3	LogisticRegression	0.708	0.627	0.247
SR_ARE	ecfp	4	LogisticRegression	0.708	0.627	0.247
SR_ARE	ecfp	5	LogisticRegression	0.708	0.627	0.247
SR_ATAD5	ecfp	1	LogisticRegression	0.813	0.655	0.324
SR_ATAD5	ecfp	2	LogisticRegression	0.813	0.655	0.324
SR_ATAD5	ecfp	3	LogisticRegression	0.813	0.655	0.324
SR_ATAD5	ecfp	4	LogisticRegression	0.813	0.655	0.324
SR_ATAD5	ecfp	5	LogisticRegression	0.813	0.655	0.324
SR_HSE	ecfp	1	LogisticRegression	0.582	0.57	0.138
SR_HSE	ecfp	2	LogisticRegression	0.582	0.57	0.138
SR_HSE	ecfp	3	LogisticRegression	0.582	0.57	0.138
SR_HSE	ecfp	4	LogisticRegression	0.582	0.57	0.138
SR_HSE	ecfp	5	LogisticRegression	0.582	0.57	0.138
SR_mmp	ecfp	1	LogisticRegression	0.75	0.664	0.346
SR_mmp	ecfp	2	LogisticRegression	0.75	0.664	0.346
SR_mmp	ecfp	3	LogisticRegression	0.75	0.664	0.346
SR_mmp	ecfp	4	LogisticRegression	0.75	0.664	0.346
SR_mmp	ecfp	5	LogisticRegression	0.75	0.664	0.346
SR_p53	ecfp	1	LogisticRegression	0.675	0.6	0.202
SR_p53	ecfp	2	LogisticRegression	0.675	0.6	0.202
SR_p53	ecfp	3	LogisticRegression	0.675	0.6	0.202
SR_p53	ecfp	4	LogisticRegression	0.675	0.6	0.202
SR_p53	ecfp	5	LogisticRegression	0.675	0.6	0.202

## Sheet: ECFP-NB
Task	Fingerprint	run_id	Model	ROC-AUC	Balanced_acc	mcc
HIVPR	ecfp	1	NaiveBayes	0.877	0.877	0.738
HIVPR	ecfp	2	NaiveBayes	0.877	0.877	0.738
HIVPR	ecfp	3	NaiveBayes	0.877	0.877	0.738
HIVPR	ecfp	4	NaiveBayes	0.877	0.877	0.738
HIVPR	ecfp	5	NaiveBayes	0.877	0.877	0.738
ADA17	ecfp	1	NaiveBayes	0.755	0.755	0.617
ADA17	ecfp	2	NaiveBayes	0.755	0.755	0.617
ADA17	ecfp	3	NaiveBayes	0.755	0.755	0.617
ADA17	ecfp	4	NaiveBayes	0.755	0.755	0.617
ADA17	ecfp	5	NaiveBayes	0.755	0.755	0.617
EGFR	ecfp	1	NaiveBayes	0.783	0.783	0.679
EGFR	ecfp	2	NaiveBayes	0.783	0.783	0.679
EGFR	ecfp	3	NaiveBayes	0.783	0.783	0.679
EGFR	ecfp	4	NaiveBayes	0.783	0.783	0.679
EGFR	ecfp	5	NaiveBayes	0.783	0.783	0.679
NR_AR	ecfp	1	NaiveBayes	0.589	0.589	0.105
NR_AR	ecfp	2	NaiveBayes	0.589	0.589	0.105
NR_AR	ecfp	3	NaiveBayes	0.589	0.589	0.105
NR_AR	ecfp	4	NaiveBayes	0.589	0.589	0.105
NR_AR	ecfp	5	NaiveBayes	0.589	0.589	0.105
NR_AR_LBD	ecfp	1	NaiveBayes	0.614	0.614	0.198
NR_AR_LBD	ecfp	2	NaiveBayes	0.614	0.614	0.198
NR_AR_LBD	ecfp	3	NaiveBayes	0.614	0.614	0.198
NR_AR_LBD	ecfp	4	NaiveBayes	0.614	0.614	0.198
NR_AR_LBD	ecfp	5	NaiveBayes	0.614	0.614	0.198
NR_AhR	ecfp	1	NaiveBayes	0.632	0.632	0.19
NR_AhR	ecfp	2	NaiveBayes	0.632	0.632	0.19
NR_AhR	ecfp	3	NaiveBayes	0.632	0.632	0.19
NR_AhR	ecfp	4	NaiveBayes	0.632	0.632	0.19
NR_AhR	ecfp	5	NaiveBayes	0.632	0.632	0.19
NR_Aromatase	ecfp	1	NaiveBayes	0.526	0.526	0.034
NR_Aromatase	ecfp	2	NaiveBayes	0.526	0.526	0.034
NR_Aromatase	ecfp	3	NaiveBayes	0.526	0.526	0.034
NR_Aromatase	ecfp	4	NaiveBayes	0.526	0.526	0.034
NR_Aromatase	ecfp	5	NaiveBayes	0.526	0.526	0.034
NR_ER	ecfp	1	NaiveBayes	0.544	0.544	0.062
NR_ER	ecfp	2	NaiveBayes	0.544	0.544	0.062
NR_ER	ecfp	3	NaiveBayes	0.544	0.544	0.062
NR_ER	ecfp	4	NaiveBayes	0.544	0.544	0.062
NR_ER	ecfp	5	NaiveBayes	0.544	0.544	0.062
NR_ER_LBD	ecfp	1	NaiveBayes	0.583	0.583	0.121
NR_ER_LBD	ecfp	2	NaiveBayes	0.583	0.583	0.121
NR_ER_LBD	ecfp	3	NaiveBayes	0.583	0.583	0.121
NR_ER_LBD	ecfp	4	NaiveBayes	0.583	0.583	0.121
NR_ER_LBD	ecfp	5	NaiveBayes	0.583	0.583	0.121
NR_PPAR_gamma	ecfp	1	NaiveBayes	0.543	0.543	0.059
NR_PPAR_gamma	ecfp	2	NaiveBayes	0.543	0.543	0.059
NR_PPAR_gamma	ecfp	3	NaiveBayes	0.543	0.543	0.059
NR_PPAR_gamma	ecfp	4	NaiveBayes	0.543	0.543	0.059
NR_PPAR_gamma	ecfp	5	NaiveBayes	0.543	0.543	0.059
SR_ARE	ecfp	1	NaiveBayes	0.507	0.507	0.01
SR_ARE	ecfp	2	NaiveBayes	0.507	0.507	0.01
SR_ARE	ecfp	3	NaiveBayes	0.507	0.507	0.01
SR_ARE	ecfp	4	NaiveBayes	0.507	0.507	0.01
SR_ARE	ecfp	5	NaiveBayes	0.507	0.507	0.01
SR_ATAD5	ecfp	1	NaiveBayes	0.639	0.639	0.218
SR_ATAD5	ecfp	2	NaiveBayes	0.639	0.639	0.218
SR_ATAD5	ecfp	3	NaiveBayes	0.639	0.639	0.218
SR_ATAD5	ecfp	4	NaiveBayes	0.639	0.639	0.218
SR_ATAD5	ecfp	5	NaiveBayes	0.639	0.639	0.218
SR_HSE	ecfp	1	NaiveBayes	0.46	0.46	-0.045
SR_HSE	ecfp	2	NaiveBayes	0.46	0.46	-0.045
SR_HSE	ecfp	3	NaiveBayes	0.46	0.46	-0.045
SR_HSE	ecfp	4	NaiveBayes	0.46	0.46	-0.045
SR_HSE	ecfp	5	NaiveBayes	0.46	0.46	-0.045
SR_mmp	ecfp	1	NaiveBayes	0.566	0.566	0.099
SR_mmp	ecfp	2	NaiveBayes	0.566	0.566	0.099
SR_mmp	ecfp	3	NaiveBayes	0.566	0.566	0.099
SR_mmp	ecfp	4	NaiveBayes	0.566	0.566	0.099
SR_mmp	ecfp	5	NaiveBayes	0.566	0.566	0.099
SR_p53	ecfp	1	NaiveBayes	0.56	0.56	0.082
SR_p53	ecfp	2	NaiveBayes	0.56	0.56	0.082
SR_p53	ecfp	3	NaiveBayes	0.56	0.56	0.082
SR_p53	ecfp	4	NaiveBayes	0.56	0.56	0.082
SR_p53	ecfp	5	NaiveBayes	0.56	0.56	0.082

[truncated: 13 more sheets: MACCS-DT, MACCS-KNN, MACCS-LR, MACCS-NB, Deeptox, GCN, GAT, GIN, GraphSAG, APPNP, ChemBERTa, CNN, EGNN]
