# Supplementary material for: Dynamics-enhanced molecular property prediction guided by deep learning
Source: PLoS Comput Biol. 2026 Jul 16;22(7):e1014515. doi: 10.1371/journal.pcbi.1014515 (PMC13390958; doi:10.1371/journal.pcbi.1014515)
Supplement: S2 Data — (XLSX) [file pcbi.1014515.s002.xlsx]

## Sheet: Fig2
Task	Intra-class (Positive)	ntra-class (Negative)	Inter-Class
ADA17-MD	0.136	0.208	0.13
EGFR-MD	0.122	0.198	0.104
HIVPR-MD	0.118	0.189	0.104
NR_AR	0.09	0.115	0.085
NR_AR_LBD	0.09	0.139	0.081
NR_AhR	0.089	0.115	0.087
NR_Aromatase	0.09	0.1	0.087
NR_ER	0.088	0.107	0.093
NR_ER_LBD	0.09	0.113	0.091
NR_PPAR_gamma	0.089	0.106	0.093
SR_ARE	0.092	0.094	0.088
SR_ATAD5	0.09	0.101	0.088
SR_HSE	0.091	0.088	0.086
SR_mmp	0.09	0.112	0.088
SR_p53	0.09	0.096	0.086
Note: The average similarity values are presented.

## Sheet: Fig5
Time(PS)	system density	system temperature	system energy	Backbone RMSD
0	973.186	297.18	-21351.3	0.0004338
1	985.052	318.592	-21464.2	0.0326676
2	988.926	314.446	-21157.7	0.0235334
3	998.696	302.776	-21661.6	0.0183856
4	1007.42	313.221	-21310.3	0.027563
5	1007.79	288.577	-21103.3	0.0303943
6	1012.35	293.646	-21401.7	0.0265446
7	1018.95	302.81	-21173.8	0.0279711
8	1017.27	297.892	-21200.2	0.0325467
9	1017.27	302.916	-21014.3	0.0428445
10	1012.6	303.668	-21221.6	0.0281757
11	1016.1	298.959	-21037.6	0.0194089
12	1013.16	301.641	-21365.7	0.0237578
13	1009.72	303.06	-20879	0.0264395
14	1007.26	287.783	-21035.9	0.0308347
15	1013.97	303.12	-21301.3	0.0373521
16	1010.76	307.25	-21210	0.0474214
17	1008.34	313.76	-21308.2	0.0334057
18	1014.45	312.712	-21217.1	0.0394188
19	1015.61	297.526	-21387.4	0.0373923
20	1023.14	307.356	-21459.9	0.0390315
21	1022.48	298.666	-21337.6	0.0363374
22	1019.06	285.96	-21448.7	0.0325016
23	1018.35	296.263	-21521.9	0.03309
24	1021.69	293.587	-21317.5	0.0349486
25	1025.86	301.779	-21367.6	0.0327781
26	1029.67	288.795	-21368.3	0.0311846
27	1027.19	304.183	-21259.9	0.0345394
28	1019.56	307.675	-21315.8	0.03491
29	1023.12	310.884	-21188.1	0.0362928
30	1026.28	298.269	-21429.8	0.035733
31	1027.77	302.896	-20995.8	0.0375512
32	1022.14	305.013	-21264.2	0.033819
33	1025.63	298.643	-21389.1	0.0351969
34	1035.74	299.914	-20991.2	0.0328738
35	1019.23	307.667	-21096.8	0.0356285
36	1016.01	301.04	-20952.3	0.0313775
37	1019.35	293.29	-21543.4	0.0381714
38	1019.85	300.936	-21304.1	0.0383845
39	1019.48	294.078	-21429.8	0.0423354
40	1021.08	301.645	-21474.3	0.0451913
41	1023.02	311.845	-20982.7	0.0399799
42	1016.15	310.891	-21080.3	0.0413416
43	1015.46	290.974	-21454.2	0.0380291
44	1022.62	300.497	-21393.7	0.041311
45	1023.34	301.078	-21210.6	0.0367646
46	1027.33	312.221	-21183.4	0.0321084
47	1025.03	307.642	-21526.5	0.0422573
48	1023.85	304.97	-21574.1	0.0355868
49	1023.4	294.745	-21288.8	0.038497
50	1014.25	296.127	-21302.1	0.0349036
51	1021.16	302.729	-21703.1	0.0366272
52	1020.05	292.148	-21317.8	0.035643
53	1012.1	311.655	-21008.1	0.0341289
54	1016.54	308.232	-21172	0.0412195
55	1019.95	294.418	-21270	0.0281436
56	1015.78	291.26	-21490	0.030897
57	1011.86	296.554	-21095.5	0.0281565
58	1008.01	289.687	-21141.9	0.0265764
59	1021.53	287.408	-21293.1	0.0313329
60	1014.18	288.061	-21066.2	0.0320805
61	1003.38	308.358	-21390.1	0.0279676
62	1011.6	298.975	-20705.4	0.0277234
63	1015.59	302.963	-21405.3	0.039562
64	1013.24	303.416	-21510.8	0.0332389
65	1022.18	296.311	-21354.5	0.0309395
66	1021.27	315.577	-21253.1	0.0351533
67	1023.09	297.501	-21393.6	0.0291504
68	1023.75	295.763	-21113.5	0.033845
69	1024.63	300.899	-21189.8	0.0320704
70	1026.98	318.018	-21317.7	0.0299456
71	1030.01	299.033	-21452.9	0.0317638
72	1021.86	288.113	-21357.4	0.0273853
73	1025.74	294.423	-21258.8	0.0328429
74	1019.29	300.721	-21270.3	0.0316337
75	1028.84	295.78	-21812.5	0.0289654
76	1028.55	298.512	-21358.2	0.0269232
77	1019.79	297.041	-21134.9	0.0336768
78	1018.48	315.79	-21083	0.0354853
79	1024.03	299.573	-21623.4	0.0348517
80	1019.55	301.915	-21292.3	0.0259685
81	1021.06	296.709	-21162.6	0.0311873
82	1014.87	292.78	-21377.5	0.0371363
83	1013.54	297.263	-21462.6	0.0347528
84	1019.68	284.567	-21192.3	0.0372415
85	1015.88	312.387	-21107.3	0.0296385
86	1013.76	296.446	-21059	0.0323328
87	1008.32	297.654	-20829.6	0.0355131
88	1010.02	303.399	-21165.2	0.0324329
89	1011.69	298.927	-21065.5	0.033131
90	1005.7	287.676	-21235.7	0.0303088
91	1016.91	289.648	-21564.2	0.0270518
92	1019.37	304.112	-21165	0.0404264
93	1028.04	303.855	-21089.3	0.0318376
94	1014.19	306.931	-21312.7	0.0315412
95	1013.38	305.575	-21057	0.0294085
96	1018.35	298.233	-21465.5	0.0275943
97	1011.88	304.839	-21372.1	0.0320422
98	1013.89	315.611	-21024.1	0.0319978
99	1011.69	309.8	-21272.7	0.0372273
100	1007.43	288.299	-21237.4	0.0328678
				0.0365045
				0.0256963
				0.0311723
				0.0287814
				0.0324165
				0.0301976
				0.0357262
				0.0319349
				0.0267866
				0.0303787
				0.0286976
				0.024198
				0.0266371
				0.0238298
				0.0335416
				0.0255653
				0.0332588
				0.0278451
				0.028626
				0.0423381
				0.0341034
				0.031285
				0.0401253
				0.0268106
				0.0287082
				0.0283345
				0.034193
				0.0371648
				0.0387456
				0.0291878
				0.0383768
				0.0356724
				0.0366822
				0.0362843
				0.0373884
				0.0342403
				0.0348108
				0.0393683
				0.036016
				0.0385899
				0.0425456
				0.0462307
				0.0392461
				0.0420282
				0.041652
				0.0380336
				0.0390352
				0.0432052
				0.0370307
				0.0346434
				0.03615
				0.0396441
				0.037264
				0.0404533
				0.0453974
				0.043582
				0.0386072
				0.03897
				0.0362389
				0.0372984
				0.0379784
				0.0365012
				0.042146
				0.0388924
				0.0430054
				0.0357392
				0.03288
				0.0376383
				0.0406621
				0.0338105
				0.0437775
				0.0378468
				0.0399629
				0.0379437
				0.0404872
				0.0325669
				0.0411023
				0.03986
				0.0389354
				0.0406591
				0.0384544
				0.0437052
				0.0387104
				0.0405542
				0.0362139
				0.0413286
				0.0396932
				0.0372962
				0.039441
				0.0367314
				0.0396334
				0.0411382
				0.0370864
				0.0416983
				0.0370428
				0.0436301
				0.038187
				0.0360013
				0.037004
				0.0363421
				0.0345577
				0.0426771
				0.0438848
				0.0374474
				0.0404122
				0.0367656
				0.0348356
				0.0416121
				0.0391235
				0.0425432
				0.0395888
				0.0353293
				0.0395801
				0.0352574
				0.0432561
				0.0390984
				0.0412465
				0.0423047
				0.0404272
				0.0324546
				0.0340135
				0.0346186
				0.040608
				0.0345534
				0.0485037
				0.036715
				0.0372339
				0.0361707
				0.0376778
				0.0385871
				0.0396502
				0.0375598
				0.0473054
				0.0366499
				0.0370798
				0.0398324
				0.0446599
				0.0496143
				0.0401814
				0.0411187
				0.0399095
				0.0454923
				0.0409769
				0.0418967
				0.039084
				0.0404034
				0.0409627
				0.0355543
				0.0391068
				0.0406523
				0.0384176
				0.0366276
				0.0379013
				0.0429296
				0.0440114
				0.0353285
				0.0384132
				0.0457722
				0.0459742
				0.0404769
				0.0404336
				0.0385191
				0.0379043
				0.0543426
				0.0377673
				0.0351423
				0.0403884
				0.0348526
				0.029894
				0.0368594
				0.0431186
				0.0368803
				0.040693
				0.0344993
				0.0341478
				0.0393206
				0.0351283
				0.0341274
				0.0368302
				0.0335746
				0.0326354
				0.0345795
				0.0318953
				0.0307425
				0.0376553
				0.0354597
				0.0360824
				0.0333452
				0.0328315
				0.0341364
				0.0369044
				0.0332127
				0.0360204
				0.0311286
				0.0378287
				0.0383663
				0.0364053
				0.035025
				0.0342359
				0.032053
				0.0388406
				0.0360796
				0.0330853
				0.0368451
				0.0375012
				0.0366149
				0.0376306
				0.0340224
				0.0322899
				0.0344637
				0.0337759
				0.033139
				0.0364164
				0.0362528
				0.0337376
				0.0341751
				0.0280088
				0.0295078
				0.0318446
				0.0309224
				0.0358979
				0.0286039
				0.0275488
				0.0337861
				0.0364765
				0.030536
				0.0316527
				0.029081
				0.0297756
				0.0292452
				0.0307475
				0.0309379
				0.0263156
				0.0281454
				0.0294148
				0.0289701
				0.0372034
				0.0315428
				0.0321021
				0.0284371
				0.0239046
				0.0302959
				0.0272684
				0.0362831
				0.0347769
				0.0413372
				0.036249
				0.0354904
				0.0363243
				0.0348889
				0.0394521
				0.0396533
				0.0377887
				0.0347257
				0.0352076
				0.036142
				0.0348661
				0.0341493
				0.0382607
				0.0395635
				0.0396379
				0.0404182
				0.0378968
				0.0371231
				0.0314821
				0.0325185
				0.0377041
				0.0382662
				0.0364411
				0.0367908
				0.034948
				0.041345
				0.0345883
				0.0332214
				0.034878
				0.0339469
				0.0308624
				0.0369747
				0.0364705
				0.0357266
				0.0379623
				0.0343453
				0.0346339
				0.0329875
				0.034761
				0.0408712
				0.0390035
				0.0330036
				0.0369296
				0.0317086
				0.0399843
				0.0361627
				0.0399477
				0.037714
				0.0346781
				0.0321675
				0.036888
				0.0348548
				0.0317121
				0.0468478
				0.0333198
				0.0357193
				0.0349579
				0.0343537
				0.0364636
				0.0387502
				0.037896
				0.0375259
				0.0341729
				0.03212
				0.032398
				0.0333101
				0.0352083
				0.0354994
				0.0362068
				0.032133
				0.0338615
				0.0365797
				0.0329458
				0.0387661
				0.0325998
				0.0362373
				0.0305229
				0.0312142
				0.0371974
				0.0441241
				0.0403413
				0.0347651
				0.0314964
				0.036324
				0.0401899
				0.0299109
				0.0347533
				0.0375056
				0.0367485
				0.0348286
				0.0375502
				0.0363912
				0.035275
				0.0407073
				0.0363632
				0.0412698
				0.0398075
				0.0390569
				0.0369923
				0.037238
				0.0365839
				0.0380519
				0.0319087
				0.039943
				0.0398763
				0.0371094
				0.0396049
				0.0342823
				0.0353242
				0.0327583
				0.037392
				0.036488
				0.0321433
				0.0373173
				0.0354247
				0.0325354
				0.0375449
				0.0365675
				0.0332299
				0.0274751
				0.0371208
				0.0294773
				0.0274645
				0.0331905
				0.0296163
				0.027211
				0.0359874
				0.033692
				0.0311869
				0.0383792
				0.0276987
				0.0348975
				0.0292717
				0.0322864
				0.0327884
				0.0339782
				0.0325118
				0.03181
				0.0258515
				0.0305151
				0.0350831
				0.0361982
				0.0268633
				0.0321326
				0.0281303
				0.0294823
				0.0304102
				0.0333355
				0.0354768
				0.0332484
				0.0265004
				0.033979
				0.0279862
				0.0324443
				0.0292085
				0.0303083
				0.0294626
				0.0335666
				0.0247048
				0.0301504
				0.0262185
				0.0284213
				0.0262956
				0.0373272
				0.02871
				0.0290865
				0.02848
				0.028019
				0.0285556
				0.0294325
				0.0418198
				0.0308653
				0.0371774
				0.0393406
				0.0392493
				0.0341763
				0.0387945
				0.042657
				0.0506687
				0.0347007
				0.039244
				0.0366987
				0.0416959
				0.0381428
				0.0400873
				0.0376782
				0.0345534
				0.0401102
				0.0445348
				0.0383755
				0.0406449
				0.0406966
				0.0371807
				0.040779
				0.0355331
				0.0368109
				0.0417068
				0.04072
				0.0339837
				0.0356645
				0.0373393
				0.0366247
				0.0406382
				0.0351758
				0.0349517
				0.0362921
				0.0321492
				0.0363008
				0.0346647
				0.0383435
				0.0390943
				0.0329097
				0.0380458
				0.0407166
				0.0379987
				0.0365949
				0.0375848
				0.0330372
				0.0358277
				0.0393883
				0.0371454
				0.0371687
				0.0439794
				0.0430881
				0.038237
				0.0428898
				0.0370325
				0.0412733
				0.0395224
				0.039996
				0.0382153
				0.0336611
				0.041608
				0.0407807
				0.0361936
				0.0363466
				0.0378264
				0.0370599
				0.0326885
				0.034063
				0.0393096
				0.0405702
				0.0419376
				0.0341103
				0.0318369
				0.035249
				0.0342686
				0.0361714
				0.0362399
				0.0379595
				0.0346473
				0.0364518
				0.0361611
				0.0382356
				0.0383585
				0.0414203
				0.0352745
				0.0335187
				0.0402785
				0.0355229
				0.0350989
				0.0410177
				0.035094
				0.037061
				0.0436713
				0.0417317
				0.0356495
				0.0249831
				0.0340933
				0.0323012
				0.0365914
				0.0251917
				0.0292098
				0.0249024
				0.0366939
				0.0363202
				0.0287153
				0.0294407
				0.0275821
				0.0276142
				0.0258377
				0.0280004
				0.0292097
				0.0339463
				0.026284
				0.0224617
				0.0337187
				0.0311531
				0.0256146
				0.0320858
				0.0279601
				0.0272611
				0.0342159
				0.030457
				0.0317506
				0.0284495
				0.029882
				0.0387251
				0.028738
				0.027631
				0.0322744
				0.0346375
				0.0276001
				0.0382141
				0.0288414
				0.029607
				0.0239158
				0.0309188
				0.0278044
				0.0285969
				0.0330181
				0.036175
				0.0266838
				0.032814
				0.0273487
				0.0260368
				0.0272361
				0.0275186
				0.029333
				0.0280108
				0.0283295
				0.0327316
				0.0313483
				0.0343328
				0.032008
				0.0294712
				0.0309118
				0.0325054
				0.0243038
				0.0369585
				0.0319004
				0.0287805
				0.0300269
				0.0349585
				0.0347309
				0.0365325
				0.0276384
				0.0326657
				0.0276942
				0.0315118
				0.0267149
				0.0319431
				0.035182
				0.0296284
				0.0346801
				0.0356325
				0.0378371
				0.0304729
				0.0390665
				0.0303394
				0.032175
				0.029217
				0.0288229
				0.0332713
				0.0359395
				0.0367078
				0.0285814
				0.0345244
				0.0383968
				0.0387986
				0.0343971
				0.0441551
				0.0336822
				0.0303451
				0.041534
				0.0419355
				0.0396576
				0.0417075
				0.0355381
				0.0388236
				0.0343558
				0.0331979
				0.0356926
				0.0364309
				0.036777
				0.0472848
				0.0348182
				0.034739
				0.0376248
				0.0325585
				0.0289213
				0.0242227
				0.0284485
				0.0304132
				0.0272488
				0.0281589
				0.0283568
				0.0383349
				0.0540198
				0.0368342
				0.0367468
				0.0386347
				0.0483634
				0.0385252
				0.0390514
				0.0453939
				0.0491469
				0.0497483
				0.0378375
				0.0343526
				0.0346635
				0.039396
				0.0420566
				0.0362264
				0.036156
				0.0423457
				0.0403289
				0.0386328
				0.0363735
				0.0398234
				0.0369431
				0.0313854
				0.0363785
				0.0359416
				0.0388026
				0.0423101
				0.0347435
				0.0358906
				0.039843
				0.0350741
				0.0413506
				0.0405531
				0.0393299
				0.0306953
				0.0313422
				0.0293454
				0.0296203
				0.0304549
				0.0250629
				0.0328417
				0.0286967
				0.0317291
				0.0289841
				0.0248924
				0.0288392
				0.0323583
				0.0299247
				0.0298283
				0.0258012
				0.0320981
				0.028728
				0.0350919
				0.030693
				0.0270566
				0.0333542
				0.0334974
				0.0312188
				0.0311143
				0.0321463
				0.0267551
				0.0288269
				0.0258603
				0.027134
				0.0360318
				0.0322228
				0.0436339
				0.0282904
				0.025023
				0.0279514
				0.0289546
				0.0368098
				0.0313554
				0.0392931
				0.0349167
				0.0256579
				0.0300441
				0.0357081
				0.0332392
				0.0349928
				0.028655
				0.0293289
				0.029147
				0.0383513
				0.0344862
				0.0265068
				0.0352084
				0.0288136
				0.0315458
				0.0358006
				0.0294447
				0.0286557
				0.0307591
				0.0302855
				0.0333558
				0.0328397
				0.0271883
				0.0295733
				0.0254656
				0.0288036
				0.0318827
				0.0309428
				0.0283063
				0.0264445
				0.0389878
				0.029818
				0.0311778
				0.0265016
				0.0283863
				0.0266897
				0.0295697
				0.0331631
				0.0351825
				0.0366947
				0.0289012
				0.0282981
				0.0366764
				0.0264472
				0.0341765
				0.030615
				0.0379446
				0.0322205
				0.02991
				0.0274886
				0.0258462
				0.0304168
				0.0315866
				0.0280482
				0.0299597
				0.0245374
				0.0313135
				0.0321673
				0.0259409
				0.0343578
				0.0300083
				0.030107
				0.0305436
				0.0394186
				0.0291858
				0.03791
				0.0341416
				0.0315388
				0.0271851
				0.0259634
				0.0323839
				0.0313865
				0.0281786
				0.029046
				0.0253989
				0.0298783
				0.0325071
				0.0300239
				0.0257351
				0.027197
				0.0243032
				0.030569
				0.0258515
				0.0321283
				0.0298275
				0.0335561
				0.0288017
				0.0231533
				0.0276617
				0.0298848
				0.0432037
				0.0320968
				0.0263022
				0.0307717
				0.0315972
				0.0304331
				0.0320281
				0.029076
				0.0267993
				0.024432
				0.0324577
				0.0310088
				0.0366604
				0.0342659
				0.0359014
				0.0458816
				0.0430502
				0.0392336
				0.0397402
				0.0377357
				0.0369508
				0.0374973
				0.034865
				0.0395392
				0.034218
				0.0312655
				0.0349123
				0.0340756
				0.0337376
				0.0344272
				0.0316989
				0.0381468
				0.033614
				0.0414212
				0.0341093
				0.0397347
				0.0399843
				0.037025
				0.0277096
				0.032114
				0.0412818
				0.033395
				0.0339741
				0.0396887
				0.0334006
				0.0369444
				0.0373675
				0.0412849
				0.0351825
				0.037094
				0.0435263
				0.035424
				0.0332671
				0.0383297
				0.0344747
				0.0406872
				0.0367547
				0.0363951
				0.0406878
				0.048753
				0.0362578
				0.0322243
				0.0365185
				0.038432
				0.035088
				0.0355904
				0.0432674
				0.0398777
				0.0356791
				0.0356283
				0.0435625
				0.0355729
				0.0334795
				0.0390425
				0.0367097
				0.0459561
				0.0407289
				0.0418805
				0.0356603
				0.0388912
				0.0371415
				0.0359515
				0.0382313
				0.0375234
				0.0356542
				0.032797
				0.0347172
				0.0318361
				0.0419941
				0.0359291
				0.0326742
				0.0465439
				0.0419919
				0.0371048
				0.038336
				0.0371429
				0.0392085
				0.0392946
				0.0365109
				0.0397466
				0.0380291

## Sheet: Fig6
Time(PS)	system density	system temperature	system energy	Backbone RMSD
0	958.113	298.784	-33298.1	0.0004586
1	972.559	298.022	-33443.2	0.0477626
2	981.201	300.49	-33017.8	0.0768814
3	991.66	295.684	-33399.6	0.0536506
4	996.869	295.303	-32999.3	0.0453563
5	998.895	308.548	-33051	0.0631778
6	998.115	312.384	-33036.5	0.0564189
7	1003.09	304.968	-33410.2	0.0663013
8	1007.63	290.398	-33653.2	0.0442622
9	1005.77	298.884	-33578.1	0.0434075
10	1005.65	301.721	-33438.3	0.0496759
11	1009.12	306.675	-33109.4	0.0514669
12	1006.44	302.716	-33090.8	0.0620649
13	1002.26	304.822	-33152.5	0.057375
14	1012.4	299.414	-33308.9	0.0551257
15	1008.23	288.769	-33757	0.0609587
16	1015.72	305.759	-33232	0.0570045
17	1020.79	306.788	-33348.9	0.0615125
18	1021.76	295.981	-33438	0.0430258
19	1019.05	299.803	-33479.4	0.0574564
20	1020.64	301.046	-33205.8	0.068191
21	1021.53	301.822	-33400.8	0.0673209
22	1013.74	300.855	-32966.6	0.04257
23	1013.11	288.14	-33680.5	0.064579
24	1011.19	308.651	-33340.5	0.0704921
25	1013.7	292.644	-33452.4	0.0611883
26	1011.07	300.35	-33134.1	0.063928
27	1014.55	304.69	-33117.5	0.0580604
28	1015.54	292.13	-33269.6	0.0688953
29	1020.75	297.17	-32780.2	0.0856409
30	1017.74	304.052	-33174.8	0.0744133
31	1015.27	305.482	-33205.1	0.0710169
32	1013.54	302.501	-33607.7	0.0560669
33	1016.53	304.283	-33302.9	0.0568481
34	1010.81	288.759	-33209.2	0.0607578
35	1010.06	308.544	-32994.2	0.0765794
36	1006.78	299.935	-33149.8	0.0583066
37	1010.74	311.821	-33287.4	0.0699626
38	1007.87	307.816	-32852.6	0.0821635
39	1004.32	303.15	-33203.5	0.0662424
40	1004.71	305.499	-33063.4	0.0461215
41	1004.35	299.815	-33086.7	0.0528401
42	1000.97	305.738	-33465.8	0.0617165
43	1001.84	309.599	-33502	0.0654115
44	1003.38	292.97	-33311.7	0.0405312
45	1007.4	305.883	-33231	0.0503075
46	1010.31	305.95	-33342.4	0.0452558
47	1012	297.717	-33307	0.0464629
48	1009.64	300.778	-33375.9	0.0439709
49	1006.5	304.909	-33401.4	0.0564961
50	1007.43	299.568	-32956.2	0.0675167
51	1010.58	310.304	-32993.6	0.0649186
52	1011.56	295.401	-33604.9	0.0861522
53	1010.58	299.811	-33220.7	0.0693955
54	1013.57	289.731	-33237.2	0.0635461
55	1007.35	294.216	-33058.3	0.0523521
56	997.34	297.85	-33346.2	0.0567028
57	1000.4	295.014	-32763	0.059456
58	1001.94	294.313	-33551.8	0.0507945
59	1002.8	305.933	-33175.2	0.0511106
60	1011.28	289.832	-33209.8	0.0395162
61	1011.94	301.824	-33342.1	0.0618486
62	1014.54	300.541	-33316.4	0.0699794
63	1020.82	296.087	-33342.4	0.0473368
64	1019.35	291.132	-33001.1	0.0429211
65	1014.96	303.71	-33045	0.0509957
66	1016.14	306.432	-33485.8	0.0492398
67	1022.16	299.947	-33224.4	0.0388306
68	1018.19	291.673	-33340.1	0.0501269
69	1017.8	303.884	-33261.2	0.0490927
70	1013.74	298.072	-32946.5	0.0411846
71	1012.19	297.309	-33348.1	0.032705
72	1010.82	295.539	-32975.5	0.0451823
73	1011.86	304.553	-32809.2	0.0351546
74	1007.12	300.113	-33179.4	0.0495699
75	1007.09	299.086	-33411.6	0.073969
76	1008.73	297.026	-33094.4	0.0493685
77	1008.12	296.088	-33322.3	0.0569232
78	1000.68	296.929	-33213.2	0.0426171
79	1007.17	296.955	-33678.4	0.0418331
80	1014.34	298.613	-33375.9	0.0596752
81	1020.15	297.453	-33780.3	0.0438355
82	1019	296.056	-33087.8	0.0509575
83	1013.88	299.837	-33250.4	0.0445919
84	1008.59	303.346	-33110.4	0.0654457
85	1006.72	306.177	-33146.2	0.0481156
86	1009.53	302.455	-33252.5	0.0510605
87	1013.17	303.948	-33160.6	0.045737
88	1008.99	296.19	-33055.4	0.0579643
89	1011.15	296.523	-33230.4	0.0622675
90	1011.58	292.609	-32929.3	0.0679531
91	1014.04	296.597	-33478.7	0.0754138
92	1014.15	303.214	-33187.4	0.059729
93	1011.22	301.537	-32972.2	0.0564986
94	1013.86	308.704	-33200.3	0.0553738
95	1016.51	302.095	-33051.8	0.0584471
96	1017.76	299.27	-33365.7	0.0518962
97	1016.73	299.33	-33378.1	0.0616184
98	1012.31	294.64	-33476.2	0.0565414
99	1014.76	303.598	-32996	0.0660706
100	1017.57	299.231	-32829.6	0.0824576
				0.0518449
				0.0713183
				0.0576884
				0.0586072
				0.0672147
				0.0769799
				0.0795242
				0.0760928
				0.069679
				0.0656956
				0.0603269
				0.05353
				0.0517875
				0.0415194
				0.057233
				0.0491921
				0.0392389
				0.0481911
				0.0477348
				0.0414621
				0.0474625
				0.0427088
				0.0677873
				0.0532654
				0.0504585
				0.059895
				0.0571058
				0.0590092
				0.0635027
				0.0579889
				0.059773
				0.0741936
				0.0856214
				0.0549584
				0.0611093
				0.0510399
				0.0580353
				0.0712991
				0.0492933
				0.0533729
				0.0522138
				0.0620406
				0.0444853
				0.0576958
				0.0524227
				0.0363316
				0.0441523
				0.0449823
				0.0611761
				0.048425
				0.0491926
				0.0629661
				0.0417406
				0.0433274
				0.0455083
				0.038712
				0.0331371
				0.034679
				0.0388527
				0.0384687
				0.0372281
				0.040294
				0.0652268
				0.0584316
				0.0543384
				0.0606787
				0.051861
				0.0424621
				0.0570381
				0.0705257
				0.0542219
				0.0511876
				0.0630508
				0.0622146
				0.0536731
				0.0472996
				0.0362641
				0.0542223
				0.0462817
				0.0511242
				0.0483674
				0.0439947
				0.039158
				0.0604675
				0.0544867
				0.0330365
				0.0498805
				0.0307151
				0.0720433
				0.0486501
				0.070505
				0.0578909
				0.046725
				0.0480175
				0.0549506
				0.0534671
				0.0545822
				0.0467701
				0.0503462
				0.0528024
				0.0391713
				0.0435633
				0.0483893
				0.0352152
				0.0586126
				0.0480746
				0.0521887
				0.0407951
				0.0550932
				0.0349965
				0.0584354
				0.0637238
				0.052239
				0.0506588
				0.0704773
				0.0534073
				0.0590863
				0.0452805
				0.0623301
				0.0596542
				0.0511507
				0.0548923
				0.0662339
				0.0506791
				0.0566771
				0.0508385
				0.054516
				0.0432001
				0.0610219
				0.0466111
				0.0566629
				0.0493875
				0.050951
				0.0583926
				0.0320398
				0.0425513
				0.0541212
				0.0564615
				0.0550014
				0.050299
				0.055791
				0.0518557
				0.0510445
				0.0519104
				0.0596278
				0.047543
				0.0475956
				0.0532369
				0.0517729
				0.0735689
				0.071789
				0.0675409
				0.0683271
				0.0587011
				0.0498176
				0.0718931
				0.0664124
				0.0703278
				0.0789025
				0.0707155
				0.0780151
				0.0753357
				0.0747852
				0.0708439
				0.0518174
				0.0603482
				0.0539265
				0.0475486
				0.0581202
				0.0520683
				0.0531869
				0.043399
				0.0445079
				0.0375675
				0.0429453
				0.0526427
				0.0679391
				0.0587766
				0.0503447
				0.0923247
				0.0421456
				0.038303
				0.0416889
				0.0463105
				0.0430688
				0.0467263
				0.0593199
				0.0563416
				0.0646267
				0.0593115
				0.0563275
				0.0583746
				0.0566745
				0.0582166
				0.0723641
				0.066994
				0.0722092
				0.0678257
				0.0808954
				0.065025
				0.0501597
				0.0651854
				0.0562734
				0.0493928
				0.0483677
				0.0545558
				0.0625259
				0.0476351
				0.0455181
				0.045875
				0.0338476
				0.0539894
				0.0600696
				0.0563236
				0.0610592
				0.0642205
				0.0656467
				0.0605937
				0.0624189
				0.0707775
				0.0441817
				0.0527679
				0.0656616
				0.0592347
				0.0507962
				0.050103
				0.0538215
				0.0531122
				0.0382274
				0.0374159
				0.0589254
				0.0369412
				0.0503781
				0.0633317
				0.0580033
				0.0653993
				0.0658248
				0.0574259
				0.0598194
				0.046216
				0.066172
				0.0621956
				0.0518277
				0.0569285
				0.0674316
				0.0527107
				0.0589223
				0.0532273
				0.0681696
				0.0377311
				0.0560263
				0.0623089
				0.0546343
				0.0454433
				0.0579489
				0.056006
				0.0446973
				0.0652327
				0.0623304
				0.0578001
				0.0617182
				0.0600951
				0.0458884
				0.0713422
				0.0512006
				0.0548005
				0.0516274
				0.0485776
				0.0681023
				0.0568386
				0.0500388
				0.0494707
				0.0672058
				0.0580922
				0.051074
				0.0633349
				0.0514777
				0.0533022
				0.054462
				0.037042
				0.0499189
				0.0411695
				0.0507029
				0.0616165
				0.0675128
				0.0550286
				0.0398826
				0.0626322
				0.0547146
				0.0675782
				0.0661381
				0.0638701
				0.0614954
				0.0682561
				0.0391606
				0.0513419
				0.0436593
				0.0467965
				0.059492
				0.0420212
				0.0418245
				0.0649942
				0.0576759
				0.0566917
				0.0547169
				0.04856
				0.0466379
				0.0441699
				0.0408936
				0.0376465
				0.0252197
				0.0415428
				0.0552442
				0.0472078
				0.0923586
				0.0809771
				0.0391308
				0.0587434
				0.0618766
				0.0369587
				0.0383587
				0.0438372
				0.0283268
				0.0366289
				0.0239709
				0.0415111
				0.0305763
				0.0396296
				0.0332692
				0.0586555
				0.0441546
				0.0701094
				0.0654752
				0.0554144
				0.0504485
				0.0543767
				0.0664265
				0.0892773
				0.0897896
				0.0971937
				0.0793236
				0.0567627
				0.057712
				0.0661942
				0.0486953
				0.0436268
				0.0499134
				0.0506024
				0.064478
				0.0467789
				0.0516402
				0.0624513
				0.0680971
				0.0707594
				0.0549868
				0.0529022
				0.0495103
				0.0706278
				0.0797663
				0.0502077
				0.0610258
				0.0611425
				0.0660036
				0.0640648
				0.0425456
				0.0539373
				0.0531675
				0.0390587
				0.0419845
				0.046453
				0.0572942
				0.0443673
				0.037592
				0.0391074
				0.04787
				0.0479495
				0.0573353
				0.057221
				0.047385
				0.0469102
				0.0492814
				0.0508412
				0.0483211
				0.0507128
				0.0640155
				0.0484168
				0.05347
				0.0397272
				0.0442386
				0.0526319
				0.0582568
				0.0718173
				0.0496315
				0.0426495
				0.04682
				0.0554688
				0.0473489
				0.0587426
				0.0555704
				0.0417784
				0.0493591
				0.0430542
				0.0575228
				0.0445184
				0.0460568
				0.0411723
				0.0463466
				0.0459707
				0.0440392
				0.0516557
				0.0514482
				0.0496262
				0.0469872
				0.0446314
				0.0627057
				0.0401373
				0.045088
				0.047878
				0.0366682
				0.0566068
				0.0458358
				0.0578162
				0.0697379
				0.0759418
				0.0641965
				0.0788537
				0.0666764
				0.0792805
				0.0759168
				0.078804
				0.0885881
				0.103501
				0.0839474
				0.0758615
				0.0638119
				0.0555359
				0.0608364
				0.0445778
				0.0450526
				0.0551931
				0.0557707
				0.0491431
				0.0563745
				0.0487986
				0.0500926
				0.0631076
				0.0708114
				0.0684531
				0.0687766
				0.0699854
				0.0666857
				0.0908912
				0.0761686
				0.06756
				0.0717205
				0.0719246
				0.0517137
				0.0661173
				0.0472129
				0.0646819
				0.0859752
				0.0510412
				0.0586334
				0.0730959
				0.0441712
				0.0450622
				0.0522962
				0.0553443
				0.0591258
				0.0621405
				0.0586398
				0.0825529
				0.0772936
				0.0584666
				0.0600489
				0.0646171
				0.0474886
				0.0360387
				0.0485978
				0.0464375
				0.0469822
				0.0579417
				0.06426
				0.0802567
				0.0656953
				0.0823191
				0.0750843
				0.0569837
				0.0650056
				0.0620325
				0.0653347
				0.0642572
				0.072399
				0.0694908
				0.0593988
				0.0462062
				0.0475953
				0.0410761
				0.0482489
				0.0529325
				0.0668313
				0.0554011
				0.0751348
				0.0562793
				0.0680292
				0.0462058
				0.0533109
				0.0640922
				0.0500231
				0.0562844
				0.0587066
				0.0503035
				0.0715064
				0.0471428
				0.0558962
				0.0620767
				0.0625063
				0.0541978
				0.0635972
				0.0602662
				0.0523733
				0.049275
				0.0533406
				0.0414706
				0.0556595
				0.0397479
				0.0500899
				0.0501456
				0.0490259
				0.0606316
				0.0541004
				0.0445255
				0.0665806
				0.0580441
				0.0612635
				0.0678557
				0.0493166
				0.061458
				0.0526998
				0.055169
				0.0524
				0.0590232
				0.065855
				0.0691633
				0.0559507
				0.0646001
				0.0583471
				0.0618404
				0.0716811
				0.0558632
				0.0606093
				0.0659206
				0.067148
				0.0701059
				0.0792222
				0.060293
				0.0585304
				0.0687553
				0.0625153
				0.0548986
				0.0558359
				0.0619093
				0.0723432
				0.0540677
				0.0772122
				0.0628967
				0.0726434
				0.0645035
				0.0765215
				0.0708095
				0.0652401
				0.0820841
				0.0693453
				0.0721198
				0.0821367
				0.0649763
				0.0562031
				0.073007
				0.0501803
				0.061938
				0.0689755
				0.0572221
				0.0524912
				0.0474542
				0.0572273
				0.0493715
				0.0567904
				0.0804532
				0.0765174
				0.105445
				0.0663107
				0.0559196
				0.0554103
				0.0619818
				0.0637881
				0.0610695
				0.0554312
				0.0672652
				0.0648212
				0.0596131
				0.045281
				0.038953
				0.0488658
				0.0505749
				0.0405919
				0.0551707
				0.0515978
				0.0441241
				0.059075
				0.054271
				0.0540749
				0.0551352
				0.0624903
				0.0510136
				0.0424531
				0.0527317
				0.0593851
				0.0855313
				0.0637734
				0.0670889
				0.0750592
				0.0581972
				0.0602399
				0.0554247
				0.0518102
				0.0519954
				0.0604105
				0.0571904
				0.0649848
				0.0607551
				0.0624789
				0.0615375
				0.0652079
				0.059325
				0.0780269
				0.0627243
				0.0618703
				0.0539413
				0.0536231
				0.0525782
				0.0505383
				0.0555866
				0.0617525
				0.0488158
				0.0379641
				0.0355682
				0.0352764
				0.0427477
				0.0336178
				0.0396903
				0.0421584
				0.0624912
				0.0485123
				0.0533475
				0.0481915
				0.0629532
				0.0505257
				0.0661675
				0.0679411
				0.0714487
				0.0580423
				0.0533199
				0.0556196
				0.0562101
				0.0519659
				0.0531915
				0.0476914
				0.0538176
				0.0518705
				0.0523775
				0.038162
				0.0497655
				0.0563044
				0.064962
				0.0529816
				0.0523454
				0.0407305
				0.0453124
				0.0511806
				0.0564993
				0.0619049
				0.0628032
				0.0433577
				0.0542061
				0.0629865
				0.0473741
				0.0527732
				0.0374311
				0.0529877
				0.0512882
				0.043218
				0.0636493
				0.0439299
				0.0518379
				0.0518026
				0.0502577
				0.0523704
				0.0514614
				0.0655807
				0.041433
				0.0490099
				0.0395808
				0.0408406
				0.0382966
				0.0590406
				0.0454374
				0.0507185
				0.0555785
				0.0572069
				0.0468915
				0.063721
				0.0459197
				0.0650062
				0.064323
				0.0713988
				0.0648509
				0.0736479
				0.0575616
				0.0722876
				0.0796836
				0.0649183
				0.046822
				0.0418174
				0.0505805
				0.0480987
				0.0644268
				0.0609954
				0.0740226
				0.0664891
				0.067746
				0.0567283
				0.0661562
				0.0593474
				0.0539329
				0.0775174
				0.0681303
				0.0613099
				0.0727151
				0.0705612
				0.0820177
				0.0688572
				0.0788048
				0.0826675
				0.0825343
				0.0814885
				0.0604322
				0.0388551
				0.048477
				0.0573129
				0.0574759
				0.0560886
				0.0506739
				0.0485412
				0.0477646
				0.0487461
				0.0667183
				0.0548963
				0.0423419
				0.0650048
				0.0597465
				0.0623976
				0.0549008
				0.0498378
				0.0563479
				0.0579488
				0.0634761
				0.0461771
				0.0392262
				0.0422114
				0.0410182
				0.0725819
				0.056279
				0.0539212
				0.0561556
				0.0679591
				0.0591207
				0.0479712
				0.0443948
				0.0587803
				0.0473799
				0.0596421
				0.0515013
				0.0655935
				0.0547148
				0.0593949
				0.0479687
				0.0531436
				0.0444911
				0.0454599
				0.0563758
				0.0687006
				0.0578428
				0.0567352
				0.0552855
				0.0495039
				0.0512962
				0.0523934
				0.0449913
				0.0543396
				0.0552719
				0.0587824
				0.0602775
				0.0616869
				0.0562713
				0.0538
				0.0506876
				0.050521
				0.0517716
				0.0657073
				0.0533569
				0.0352713
				0.0387203
				0.0659612
				0.0494895
				0.0581503
				0.0657267
				0.0605473
				0.0647476
				0.0576979
				0.0586558
				0.0575177
				0.0645846
				0.0603551
				0.0628904
				0.0522487
				0.0504294
				0.0480199
				0.0660346
				0.0539843
				0.0602529
				0.0778835
				0.0607899
				0.0468753
				0.0505118
				0.0437502
				0.0513473
				0.0461393
				0.059871
				0.0492163
				0.0608831
				0.0546801
				0.0438189
				0.038647
				0.0549786
				0.0818159
				0.0541947
				0.0422028
				0.0602309
				0.069283
				0.0428532
				0.0472831
				0.0575611
				0.0626219
				0.0559218
				0.0442185
				0.0421951
				0.0385606
				0.0678288
				0.0600339
				0.0383359
				0.0755301
				0.0696744
				0.0621119
				0.0592283
				0.075512
				0.0845955
				0.0690912
				0.0770814
				0.0779687
				0.0801836
				0.0746836
				0.0621093
				0.0649763
				0.0629368
				0.0555272
				0.0638235
				0.0619129
				0.0623561
				0.0769915
				0.091712
				0.0763019
				0.0864308
				0.0785837
				0.0757937
				0.0695853
				0.0725453
				0.0611224
				0.0862478
				0.0741874
				0.075579
				0.0699545
				0.0847932
				0.0738093
				0.0751607
				0.0676264
				0.0659486
				0.0752173
				0.0699745
				0.0610351
				0.0576541

## Sheet: Fig7
Time(PS)	system density	system temperature	system energy	Backbone RMSD
0	915.347	303.095	-60437.3	0.0004903
1	936.596	296.138	-60765.5	0.0436751
2	958.898	301.32	-60922.4	0.0495057
3	974.494	299.643	-61189.6	0.0626806
4	987.181	297.339	-60179.6	0.0908819
5	989.793	306.961	-61012	0.0795278
6	997.005	306.048	-60506.7	0.0748921
7	1005.62	305.269	-60421.5	0.0747284
8	1003.91	301.532	-60660.2	0.0777553
9	1007.3	298.894	-60976.6	0.0733831
10	1004.78	300.993	-60601	0.0911103
11	1009.43	300.892	-61183	0.0905477
12	1004.31	303.207	-60559.6	0.093412
13	1005.14	303.543	-60807.8	0.10326
14	1004.55	304.279	-60490.9	0.0850382
15	1007.31	305.631	-61256	0.0791256
16	1008.88	300.11	-61360.3	0.0895214
17	1003.66	301.533	-60504.2	0.0882173
18	1005.1	298.003	-60562.6	0.106735
19	1005.79	303.661	-60358.8	0.107896
20	1007.23	297.227	-60615.4	0.0947473
21	1011.91	310.657	-60620.2	0.117573
22	1008.04	305.847	-61226.8	0.12543
23	1008.93	297.926	-60693.9	0.124367
24	1009.67	292.205	-60449.7	0.10618
25	1012.96	301.277	-60734.7	0.0950465
26	1015.52	304.352	-60522.7	0.102358
27	1013.27	298.887	-60099.1	0.118274
28	1016.97	295.587	-60434.2	0.116869
29	1012.54	297.354	-60687.6	0.105643
30	1011.36	297.101	-60612.2	0.106116
31	1009.47	293.433	-60965.6	0.063397
32	1002.61	296.577	-60772.3	0.0844315
33	1007.14	302.411	-60451.3	0.136786
34	1005.53	303.269	-61077.8	0.151652
35	1007.54	296.087	-61205.1	0.164646
36	1009.66	298.799	-60544.3	0.133151
37	1001.23	298.378	-61054.3	0.152649
38	1006.33	302.274	-61028.1	0.173163
39	1006.79	300.942	-60610.3	0.186361
40	1008.69	295.853	-60299.1	0.21199
41	1006.88	303.557	-60538	0.196472
42	1008.6	300.575	-60978.6	0.185079
43	1012.07	301.776	-60349	0.173907
44	1008.89	299.056	-60512.8	0.180858
45	1007.65	303.102	-60945	0.167202
46	1005.97	292.602	-60381.9	0.140245
47	1002.66	306.847	-60552.8	0.149789
48	999.963	300.07	-60709	0.187368
49	1001.62	296.453	-60467.4	0.191426
50	1005.68	302.889	-60949.6	0.155242
51	1007.38	297.76	-60259.7	0.163046
52	1005.02	302.666	-61102.5	0.167842
53	1008.2	299.895	-60352.2	0.1663
54	1009.15	301.978	-61385.4	0.183867
55	1004.67	301.729	-61085.2	0.167233
56	1004.85	298.662	-60513.7	0.17516
57	1007.61	299.735	-60250.3	0.181023
58	1005.27	296.056	-61215.1	0.167534
59	1005.68	307.614	-61066.1	0.16912
60	1011.26	295.632	-61678.5	0.156486
61	1012.79	295.002	-60689.3	0.134446
62	1016.49	303.543	-61047.3	0.137544
63	1012.34	301.469	-61228.1	0.149226
64	1006.16	300.02	-61041.1	0.131143
65	1007.12	296.464	-60658.4	0.137269
66	1007.2	296.328	-60466.8	0.155843
67	1008.48	296.121	-60540.5	0.14681
68	1009.12	295.767	-60658	0.135958
69	1010.19	301.887	-60170.1	0.165886
70	1004.64	303.01	-61209.9	0.151459
71	1009.68	296.235	-60089.3	0.142748
72	1004.2	293.099	-60932	0.17068
73	1003.07	297.41	-60325.6	0.179118
74	1006.38	305.04	-60851.9	0.181511
75	1009.19	301.217	-60137.1	0.155378
76	1010.09	292.262	-60662	0.120007
77	1009.58	298.594	-60236.3	0.130144
78	1013.17	299.029	-59953.8	0.10135
79	1012.4	296.784	-59884.4	0.113054
80	1010.1	304.745	-60250.2	0.1033
81	1008.51	300.418	-60619.1	0.133027
82	1009.29	300.832	-61071.5	0.111961
83	1006.82	307.388	-60611.3	0.101038
84	1011.92	298.642	-61206	0.108795
85	1009.25	306.951	-61094.7	0.0866279
86	1004.67	296.47	-61061.1	0.105062
87	1007.18	299.574	-60536.1	0.110865
88	1004.45	294.275	-60820.8	0.116117
89	1005.83	299.237	-60859.5	0.117102
90	1008.29	301.476	-60444.7	0.129278
91	1008.27	300.111	-60623.1	0.112559
92	1009.78	297.659	-60914.6	0.133546
93	1009.55	300.841	-59939.6	0.116115
94	1008.57	300.694	-60687.2	0.128327
95	1010.12	298.025	-60204.2	0.10856
96	1007.1	303.384	-60756.6	0.10773
97	1007.77	293.403	-60572.4	0.126712
98	1008.34	295.485	-60858	0.140633
99	1012.33	299.834	-60229.5	0.127157
100	1015.47	304.921	-61205.9	0.129112
				0.130134
				0.11508
				0.116056
				0.143952
				0.133417
				0.135807
				0.105616
				0.0693599
				0.112132
				0.126054
				0.12686
				0.126892
				0.144729
				0.123768
				0.101753
				0.104564
				0.119606
				0.105669
				0.0930726
				0.0944588
				0.105071
				0.110926
				0.106066
				0.134309
				0.137663
				0.161898
				0.14829
				0.152131
				0.130939
				0.135969
				0.153549
				0.173778
				0.216142
				0.232207
				0.226521
				0.239339
				0.251778
				0.23762
				0.225151
				0.239265
				0.249092
				0.258317
				0.264133
				0.235672
				0.245902
				0.224091
				0.192074
				0.19227
				0.184435
				0.249987
				0.214837
				0.224654
				0.188342
				0.226164
				0.21254
				0.213873
				0.222374
				0.217069
				0.202081
				0.220916
				0.228836
				0.206326
				0.188823
				0.224847
				0.21025
				0.19467
				0.22451
				0.232079
				0.219397
				0.213322
				0.205071
				0.225661
				0.233228
				0.2118
				0.217838
				0.225334
				0.247067
				0.215051
				0.213587
				0.201871
				0.198344
				0.224848
				0.173872
				0.180989
				0.175273
				0.182769
				0.185463
				0.18895
				0.185275
				0.185558
				0.196355
				0.194095
				0.227724
				0.194181
				0.183523
				0.158916
				0.165227
				0.188603
				0.176909
				0.177283
				0.204961
				0.178765
				0.161499
				0.150087
				0.190967
				0.209645
				0.196231
				0.211919
				0.223421
				0.207246
				0.205235
				0.19882
				0.175499
				0.134956
				0.169112
				0.15833
				0.167103
				0.184995
				0.214179
				0.214397
				0.201189
				0.197266
				0.200003
				0.175354
				0.209226
				0.184388
				0.204889
				0.221474
				0.235391
				0.217421
				0.21213
				0.223031
				0.224435
				0.238588
				0.237234
				0.215197
				0.257212
				0.245554
				0.239718
				0.233115
				0.23255
				0.215217
				0.249816
				0.242515
				0.249734
				0.2236
				0.242628
				0.24396
				0.239169
				0.232508
				0.251275
				0.260923
				0.259317
				0.248927
				0.253636
				0.242589
				0.231357
				0.253312
				0.228132
				0.213678
				0.217648
				0.194723
				0.201395
				0.195448
				0.170252
				0.179911
				0.202967
				0.229438
				0.223065
				0.217167
				0.250391
				0.241143
				0.2286
				0.232142
				0.226107
				0.209971
				0.226006
				0.23869
				0.258959
				0.247693
				0.258603
				0.267715
				0.27037
				0.233824
				0.241759
				0.269643
				0.275874
				0.264544
				0.273533
				0.276455
				0.263529
				0.259352
				0.232018
				0.227625
				0.247782
				0.249028
				0.23877
				0.238705
				0.253883
				0.259607
				0.269201
				0.226191
				0.21197
				0.246359
				0.228289
				0.217069
				0.260877
				0.245454
				0.241249
				0.239227
				0.237763
				0.249743
				0.26502
				0.238216
				0.234671
				0.257611
				0.231905
				0.241636
				0.23771
				0.248097
				0.251594
				0.239564
				0.249444
				0.253803
				0.224988
				0.247427
				0.245156
				0.218138
				0.202548
				0.204982
				0.184533
				0.175891
				0.220244
				0.242233
				0.236443
				0.239777
				0.215409
				0.23039
				0.220443
				0.242738
				0.235142
				0.216735
				0.20918
				0.234161
				0.213128
				0.239371
				0.208343
				0.19981
				0.19122
				0.188434
				0.193505
				0.192866
				0.193304
				0.218366
				0.205775
				0.204612
				0.189828
				0.226766
				0.2175
				0.228752
				0.215275
				0.194102
				0.197893
				0.230508
				0.232357
				0.224159
				0.246877
				0.243603
				0.25532
				0.249923
				0.238454
				0.245856
				0.251381
				0.241259
				0.25675
				0.255841
				0.279759
				0.289431
				0.247561
				0.257995
				0.245444
				0.249635
				0.247984
				0.250343
				0.258126
				0.230377
				0.22568
				0.189875
				0.247546
				0.208407
				0.213182
				0.210894
				0.21681
				0.229867
				0.229509
				0.238494
				0.215279
				0.220091
				0.207259
				0.212525
				0.226637
				0.238427
				0.249633
				0.230358
				0.214119
				0.209045
				0.189323
				0.170752
				0.192704
				0.180923
				0.1628
				0.187259
				0.206488
				0.188452
				0.213826
				0.229648
				0.247482
				0.254161
				0.263687
				0.247813
				0.244804
				0.257048
				0.258414
				0.246597
				0.263801
				0.259301
				0.245587
				0.259715
				0.243091
				0.245338
				0.214305
				0.195741
				0.165447
				0.185754
				0.185068
				0.191472
				0.179574
				0.18462
				0.214247
				0.22464
				0.239163
				0.244345
				0.242145
				0.250887
				0.226828
				0.24818
				0.263122
				0.256134
				0.244958
				0.236385
				0.248726
				0.243917
				0.258787
				0.241147
				0.250861
				0.256174
				0.251254
				0.264993
				0.258667
				0.256653
				0.272835
				0.249983
				0.25204
				0.261606
				0.270584
				0.267834
				0.262525
				0.235267
				0.25212
				0.195739
				0.186522
				0.187072
				0.158638
				0.164068
				0.161015
				0.148161
				0.150632
				0.141788
				0.146243
				0.149266
				0.158308
				0.132116
				0.149285
				0.169358
				0.157295
				0.154516
				0.150984
				0.132955
				0.154911
				0.169387
				0.192848
				0.202646
				0.208176
				0.215814
				0.257988
				0.238892
				0.235387
				0.203663
				0.231446
				0.237921
				0.240405
				0.208926
				0.231542
				0.191366
				0.20696
				0.227069
				0.215914
				0.234102
				0.234552
				0.230068
				0.228474
				0.252967
				0.229742
				0.224795
				0.226605
				0.186841
				0.191908
				0.193724
				0.207365
				0.219993
				0.217774
				0.217835
				0.211828
				0.202986
				0.222736
				0.223447
				0.222116
				0.239322
				0.206179
				0.209003
				0.21088
				0.203716
				0.198099
				0.196094
				0.202507
				0.197355
				0.203673
				0.221002
				0.211658
				0.244158
				0.230922
				0.197751
				0.20294
				0.238982
				0.234591
				0.217467
				0.232144
				0.221966
				0.22906
				0.242421
				0.239581
				0.241187
				0.238454
				0.221607
				0.221395
				0.20833
				0.238218
				0.226379
				0.238809
				0.219647
				0.195816
				0.215898
				0.218484
				0.224025
				0.249717
				0.210803
				0.239214
				0.223478
				0.221266
				0.223286
				0.206839
				0.195348
				0.192587
				0.209258
				0.20888
				0.18936
				0.175529
				0.175744
				0.166745
				0.17526
				0.187286
				0.173271
				0.16839
				0.190092
				0.170182
				0.188545
				0.185928
				0.187746
				0.146656
				0.139666
				0.162361
				0.180874
				0.195105
				0.18713
				0.162152
				0.138983
				0.167994
				0.1839
				0.170652
				0.210202
				0.225225
				0.232416
				0.225941
				0.210324
				0.22265
				0.25327
				0.22978
				0.220744
				0.210653
				0.201928
				0.220922
				0.228295
				0.246266
				0.233773
				0.255485
				0.247773
				0.241651
				0.242937
				0.227738
				0.181366
				0.191862
				0.202109
				0.189927
				0.186058
				0.177242
				0.205972
				0.201893
				0.200467
				0.195833
				0.203128
				0.192049
				0.199046
				0.208236
				0.211367
				0.195389
				0.207928
				0.223059
				0.220093
				0.197378
				0.228996
				0.235406
				0.24317
				0.227342
				0.245392
				0.24817
				0.242577
				0.22181
				0.225732
				0.192866
				0.211946
				0.199821
				0.199721
				0.223725
				0.220806
				0.20402
				0.222303
				0.2069
				0.209785
				0.213281
				0.22087
				0.231034
				0.218163
				0.205663
				0.223795
				0.21277
				0.202843
				0.201876
				0.225299
				0.209345
				0.225528
				0.214176
				0.253247
				0.248398
				0.247282
				0.249213
				0.234488
				0.245911
				0.227865
				0.252538
				0.242747
				0.246745
				0.248701
				0.296846
				0.267703
				0.262315
				0.248553
				0.250421
				0.25116
				0.249664
				0.240694
				0.254385
				0.247012
				0.252593
				0.261038
				0.245587
				0.252467
				0.255053
				0.24561
				0.245708
				0.247949
				0.261668
				0.23821
				0.243343
				0.246495
				0.224523
				0.21783
				0.232109
				0.167487
				0.170838
				0.196631
				0.188157
				0.17943
				0.19249
				0.18858
				0.196556
				0.218646
				0.203279
				0.21856
				0.211466
				0.160914
				0.166707
				0.135393
				0.132128
				0.165746
				0.167896
				0.16515
				0.170324
				0.186786
				0.20972
				0.199816
				0.205082
				0.205756
				0.165225
				0.17526
				0.182733
				0.184163
				0.182373
				0.16311
				0.169201
				0.193522
				0.188926
				0.210406
				0.225023
				0.211014
				0.207679
				0.21435
				0.206459
				0.193901
				0.218891
				0.212836
				0.223157
				0.232725
				0.242754
				0.248602
				0.253326
				0.233764
				0.275625
				0.249502
				0.255326
				0.269497
				0.26454
				0.268941
				0.256122
				0.240765
				0.238492
				0.237933
				0.229607
				0.199136
				0.201792
				0.179048
				0.208487
				0.244779
				0.26632
				0.243171
				0.255526
				0.251978
				0.251431
				0.22217
				0.212879
				0.215494
				0.222504
				0.215058
				0.224469
				0.245671
				0.223165
				0.212039
				0.239076
				0.249798
				0.232419
				0.231837
				0.256468
				0.244362
				0.228926
				0.200051
				0.210078
				0.227206
				0.236065
				0.250136
				0.232006
				0.257361
				0.252394
				0.269809
				0.254144
				0.239682
				0.238185
				0.243984
				0.270061
				0.27833
				0.270642
				0.249964
				0.261243
				0.241088
				0.268639
				0.257237
				0.246006
				0.238547
				0.216977
				0.226746
				0.206439
				0.224302
				0.238872
				0.252522
				0.265628
				0.256659
				0.250121
				0.259989
				0.265935
				0.264196
				0.250961
				0.268694
				0.278789
				0.279568
				0.274396
				0.278638
				0.282235
				0.247455
				0.266064
				0.250124
				0.240385
				0.255694
				0.247817
				0.266635
				0.251756
				0.237964
				0.247573
				0.27022
				0.254021
				0.262792
				0.267326
				0.250495
				0.247665
				0.236188
				0.220451
				0.236906
				0.238203
				0.211851
				0.211483
				0.221077
				0.221813
				0.230865
				0.241922
				0.209944
				0.213658
				0.224427
				0.199867
				0.194654
				0.184651
				0.209766
				0.251874
				0.264895
				0.269963
				0.247146
				0.247022
				0.228244
				0.259103
				0.267277
				0.248876
				0.240919
				0.248766
				0.258528
				0.248815
				0.22009
				0.233433
				0.211948
				0.200601
				0.218383
				0.222848
				0.219864
				0.220515
				0.237196
				0.237311
				0.229973
				0.237272
				0.252217
				0.254615
				0.24715
				0.225497
				0.215971
				0.235803
				0.231675
				0.229565
				0.226694
				0.199963
				0.189694
				0.201823
				0.221478
				0.227151
				0.222615
				0.242652
				0.242537
				0.230636
				0.226451
				0.214091
				0.205251
				0.213218
				0.252212
				0.265945
				0.253494
				0.257812
				0.253129
				0.252512
				0.258187
				0.236739
				0.217571
				0.244133
				0.267805
				0.25888
				0.27905
				0.272398
				0.273437
				0.251362
				0.262998
				0.248443
				0.233398
				0.227445
				0.234397
				0.237181
				0.249822
				0.250814
				0.2345
				0.242697
				0.230877
				0.231109
				0.244398
				0.248522
				0.227442
				0.249984
				0.244034
				0.264253
				0.246235
				0.22995
				0.212002
				0.227839
				0.242648
				0.236425
				0.254389
				0.243517
				0.235656
				0.250972
				0.268108
				0.25945
				0.265944
				0.244562
				0.236762
				0.237728
				0.227181
				0.229428
				0.197592
				0.197221
				0.221406
				0.207184
				0.211965
				0.212485
				0.252107
				0.238551
				0.226456
				0.253817
				0.25661
				0.243653
				0.267091
				0.261607
				0.270492
				0.248107
				0.243674
				0.241027
				0.253318
				0.24433
				0.249789
				0.246073
				0.256891
				0.233257
				0.27007
				0.255762
				0.23952
				0.250836
				0.227591
				0.240676
				0.269089
				0.255958
				0.245674

## Sheet: Fig8
Task	Positive class	Negative class	Overall
ADA17-MD	0.136	0.215	0.13
EGFR-MD	0.123	0.185	0.105
HIVPR-MD	0.12	0.188	0.106
NR_AR	0.09	0.115	0.082
NR_AR_LBD	0.09	0.14	0.08
NR_AhR	0.09	0.119	0.089
NR_Aromatase	0.09	0.099	0.087
NR_ER	0.09	0.108	0.094
NR_ER_LBD	0.089	0.108	0.09
NR_PPAR_gamma	0.089	0.108	0.094
SR_ARE	0.092	0.094	0.088
SR_ATAD5	0.089	0.1	0.088
SR_HSE	0.09	0.088	0.084
SR_mmp	0.09	0.113	0.089
SR_p53	0.089	0.094	0.084
Note: The average similarity values are presented.

## Sheet: Fig9
model	task	ROC-AUC
DecisionTree+ecfp	NR-AR	0.713
DecisionTree+ecfp	NR-AR-LBD	0.748
DecisionTree+ecfp	NR-AhR	0.668
DecisionTree+ecfp	NR-Aromatase	0.543
DecisionTree+ecfp	NR-ER	0.61
DecisionTree+ecfp	NR-ER-LBD	0.611
DecisionTree+ecfp	NR-PPAR-gamma	0.573
DecisionTree+ecfp	SR-ARE	0.641
DecisionTree+ecfp	SR-ATAD5	0.641
DecisionTree+ecfp	SR-HSE	0.567
DecisionTree+ecfp	SR-MMP	0.675
DecisionTree+ecfp	SR-p53	0.577
DecisionTree+ecfp	ADA17-MD	0.994
DecisionTree+ecfp	EGFR-MD	0.975
DecisionTree+ecfp	HIVPR-MD	0.938
KNN+ecfp	NR-AR	0.755
KNN+ecfp	NR-AR-LBD	0.753
KNN+ecfp	NR-AhR	0.778
KNN+ecfp	NR-Aromatase	0.594
KNN+ecfp	NR-ER	0.691
KNN+ecfp	NR-ER-LBD	0.641
KNN+ecfp	NR-PPAR-gamma	0.612
KNN+ecfp	SR-ARE	0.687
KNN+ecfp	SR-ATAD5	0.71
KNN+ecfp	SR-HSE	0.61
KNN+ecfp	SR-MMP	0.708
KNN+ecfp	SR-p53	0.612
KNN+ecfp	ADA17-MD	0.871
KNN+ecfp	EGFR-MD	0.97
KNN+ecfp	HIVPR-MD	0.764
LogisticRegression+ecfp	NR-AR	0.782
LogisticRegression+ecfp	NR-AR-LBD	0.838
LogisticRegression+ecfp	NR-AhR	0.806
LogisticRegression+ecfp	NR-Aromatase	0.704
LogisticRegression+ecfp	NR-ER	0.649
LogisticRegression+ecfp	NR-ER-LBD	0.781
LogisticRegression+ecfp	NR-PPAR-gamma	0.696
LogisticRegression+ecfp	SR-ARE	0.708
LogisticRegression+ecfp	SR-ATAD5	0.813
LogisticRegression+ecfp	SR-HSE	0.582
LogisticRegression+ecfp	SR-MMP	0.75
LogisticRegression+ecfp	SR-p53	0.675
LogisticRegression+ecfp	ADA17-MD	0.999
LogisticRegression+ecfp	EGFR-MD	1
LogisticRegression+ecfp	HIVPR-MD	0.997
NaiveBayes+ecfp	NR-AR	0.589
NaiveBayes+ecfp	NR-AR-LBD	0.614
NaiveBayes+ecfp	NR-AhR	0.632
NaiveBayes+ecfp	NR-Aromatase	0.526
NaiveBayes+ecfp	NR-ER	0.544
NaiveBayes+ecfp	NR-ER-LBD	0.583
NaiveBayes+ecfp	NR-PPAR-gamma	0.543
NaiveBayes+ecfp	SR-ARE	0.507
NaiveBayes+ecfp	SR-ATAD5	0.639
NaiveBayes+ecfp	SR-HSE	0.46
NaiveBayes+ecfp	SR-MMP	0.566
NaiveBayes+ecfp	SR-p53	0.56
NaiveBayes+ecfp	ADA17-MD	0.755
NaiveBayes+ecfp	EGFR-MD	0.783
NaiveBayes+ecfp	HIVPR-MD	0.877
DecisionTree+maccs	NR-AR	0.7
DecisionTree+maccs	NR-AR-LBD	0.744
DecisionTree+maccs	NR-AhR	0.668
DecisionTree+maccs	NR-Aromatase	0.594
DecisionTree+maccs	NR-ER	0.63
DecisionTree+maccs	NR-ER-LBD	0.664
DecisionTree+maccs	NR-PPAR-gamma	0.569
DecisionTree+maccs	SR-ARE	0.63
DecisionTree+maccs	SR-ATAD5	0.629
DecisionTree+maccs	SR-HSE	0.582
DecisionTree+maccs	SR-MMP	0.724
DecisionTree+maccs	SR-p53	0.631
DecisionTree+maccs	ADA17-MD	0.98
DecisionTree+maccs	EGFR-MD	0.916
DecisionTree+maccs	HIVPR-MD	0.945
KNN+maccs	NR-AR	0.767
KNN+maccs	NR-AR-LBD	0.846
KNN+maccs	NR-AhR	0.833
KNN+maccs	NR-Aromatase	0.677
KNN+maccs	NR-ER	0.694
KNN+maccs	NR-ER-LBD	0.674
KNN+maccs	NR-PPAR-gamma	0.62
KNN+maccs	SR-ARE	0.736
KNN+maccs	SR-ATAD5	0.719
KNN+maccs	SR-HSE	0.711
KNN+maccs	SR-MMP	0.836
KNN+maccs	SR-p53	0.692
KNN+maccs	ADA17-MD	0.995
KNN+maccs	EGFR-MD	0.966
KNN+maccs	HIVPR-MD	0.992
LogisticRegression+maccs	NR-AR	0.805
LogisticRegression+maccs	NR-AR-LBD	0.81
LogisticRegression+maccs	NR-AhR	0.873
LogisticRegression+maccs	NR-Aromatase	0.732
LogisticRegression+maccs	NR-ER	0.726
LogisticRegression+maccs	NR-ER-LBD	0.704
LogisticRegression+maccs	NR-PPAR-gamma	0.691
LogisticRegression+maccs	SR-ARE	0.727
LogisticRegression+maccs	SR-ATAD5	0.742
LogisticRegression+maccs	SR-HSE	0.685
LogisticRegression+maccs	SR-MMP	0.868
LogisticRegression+maccs	SR-p53	0.806
LogisticRegression+maccs	ADA17-MD	1
LogisticRegression+maccs	EGFR-MD	0.994
LogisticRegression+maccs	HIVPR-MD	0.994
NaiveBayes+maccs	NR-AR	0.502
NaiveBayes+maccs	NR-AR-LBD	0.554
NaiveBayes+maccs	NR-AhR	0.689
NaiveBayes+maccs	NR-Aromatase	0.515
NaiveBayes+maccs	NR-ER	0.592
NaiveBayes+maccs	NR-ER-LBD	0.533
NaiveBayes+maccs	NR-PPAR-gamma	0.502
NaiveBayes+maccs	SR-ARE	0.681
NaiveBayes+maccs	SR-ATAD5	0.494
NaiveBayes+maccs	SR-HSE	0.629
NaiveBayes+maccs	SR-MMP	0.541
NaiveBayes+maccs	SR-p53	0.539
NaiveBayes+maccs	ADA17-MD	0.758
NaiveBayes+maccs	EGFR-MD	0.935
NaiveBayes+maccs	HIVPR-MD	0.969
DeepTox	NR-AR	0.752
DeepTox	NR-AR-LBD	0.826
DeepTox	NR-AhR	0.863
DeepTox	NR-Aromatase	0.733
DeepTox	NR-ER	0.716
DeepTox	NR-ER-LBD	0.73
DeepTox	NR-PPAR-gamma	0.703
DeepTox	SR-ARE	0.781
DeepTox	SR-ATAD5	0.827
DeepTox	SR-HSE	0.685
DeepTox	SR-MMP	0.825
DeepTox	SR-p53	0.758
DeepTox	ADA17-MD	1
DeepTox	EGFR-MD	1
DeepTox	HIVPR-MD	0.995
APPNP	NR-AR	0.658
APPNP	NR-AR-LBD	0.729
APPNP	NR-AhR	0.824
APPNP	NR-Aromatase	0.691
APPNP	NR-ER	0.669
APPNP	NR-ER-LBD	0.664
APPNP	NR-PPAR-gamma	0.737
APPNP	SR-ARE	0.671
APPNP	SR-ATAD5	0.684
APPNP	SR-HSE	0.726
APPNP	SR-MMP	0.791
APPNP	SR-p53	0.682
APPNP	ADA17-MD	0.901
APPNP	EGFR-MD	0.911
APPNP	HIVPR-MD	0.953
GAT	NR-AR	0.692
GAT	NR-AR-LBD	0.738
GAT	NR-AhR	0.84
GAT	NR-Aromatase	0.711
GAT	NR-ER	0.725
GAT	NR-ER-LBD	0.7
GAT	NR-PPAR-gamma	0.725
GAT	SR-ARE	0.673
GAT	SR-ATAD5	0.694
GAT	SR-HSE	0.758
GAT	SR-MMP	0.838
GAT	SR-p53	0.68
GAT	ADA17-MD	1
GAT	EGFR-MD	0.986
GAT	HIVPR-MD	0.991
GCN	NR-AR	0.662
GCN	NR-AR-LBD	0.729
GCN	NR-AhR	0.85
GCN	NR-Aromatase	0.712
GCN	NR-ER	0.715
GCN	NR-ER-LBD	0.681
GCN	NR-PPAR-gamma	0.739
GCN	SR-ARE	0.68
GCN	SR-ATAD5	0.693
GCN	SR-HSE	0.778
GCN	SR-MMP	0.834
GCN	SR-p53	0.684
GCN	ADA17-MD	0.991
GCN	EGFR-MD	0.975
GCN	HIVPR-MD	0.981
GIN	NR-AR	0.776
GIN	NR-AR-LBD	0.872
GIN	NR-AhR	0.877
GIN	NR-Aromatase	0.728
GIN	NR-ER	0.735
GIN	NR-ER-LBD	0.714
GIN	NR-PPAR-gamma	0.667
GIN	SR-ARE	0.716
GIN	SR-ATAD5	0.718
GIN	SR-HSE	0.751
GIN	SR-MMP	0.866
GIN	SR-p53	0.648
GIN	ADA17-MD	0.991
GIN	EGFR-MD	0.984
GIN	HIVPR-MD	0.993
GraphSAGE	NR-AR	0.693
GraphSAGE	NR-AR-LBD	0.765
GraphSAGE	NR-AhR	0.861
GraphSAGE	NR-Aromatase	0.76
GraphSAGE	NR-ER	0.727
GraphSAGE	NR-ER-LBD	0.693
GraphSAGE	NR-PPAR-gamma	0.743
GraphSAGE	SR-ARE	0.73
GraphSAGE	SR-ATAD5	0.696
GraphSAGE	SR-HSE	0.774
GraphSAGE	SR-MMP	0.849
GraphSAGE	SR-p53	0.685
GraphSAGE	ADA17-MD	0.996
GraphSAGE	EGFR-MD	0.977
GraphSAGE	HIVPR-MD	0.99
CNN	NR-AR	0.647
CNN	NR-AR-LBD	0.721
CNN	NR-AhR	0.681
CNN	NR-Aromatase	0.703
CNN	NR-ER	0.668
CNN	NR-ER-LBD	0.654
CNN	NR-PPAR-gamma	0.714
CNN	SR-ARE	0.656
CNN	SR-ATAD5	0.71
CNN	SR-HSE	0.624
CNN	SR-MMP	0.722
CNN	SR-p53	0.637
CNN	ADA17-MD	0.986
CNN	EGFR-MD	0.987
CNN	HIVPR-MD	0.989
EGNN	NR-AR	0.774
EGNN	NR-AR-LBD	0.82
EGNN	NR-AhR	0.859
EGNN	NR-Aromatase	0.792
EGNN	NR-ER	0.71
EGNN	NR-ER-LBD	0.771
EGNN	NR-PPAR-gamma	0.768
EGNN	SR-ARE	0.75
EGNN	SR-ATAD5	0.744
EGNN	SR-HSE	0.752
EGNN	SR-MMP	0.894
EGNN	SR-p53	0.788
EGNN	ADA17-MD	0.998
EGNN	EGFR-MD	0.987
EGNN	HIVPR-MD	0.989
LLM	NR-AR	0.738
LLM	NR-AR-LBD	0.82
LLM	NR-AhR	0.838
LLM	NR-Aromatase	0.772
LLM	NR-ER	0.712
LLM	NR-ER-LBD	0.684
LLM	NR-PPAR-gamma	0.663
LLM	SR-ARE	0.689
LLM	SR-ATAD5	0.718
LLM	SR-HSE	0.676
LLM	SR-MMP	0.811
LLM	SR-p53	0.712
LLM	ADA17-MD	0.979
LLM	EGFR-MD	0.964
LLM	HIVPR-MD	0.99
DEMR-TIS-Transformer	NR-AR	0.803
DEMR-TIS-Transformer	NR-AR-LBD	0.882
DEMR-TIS-Transformer	NR-AhR	0.86
DEMR-TIS-Transformer	NR-Aromatase	0.817
DEMR-TIS-Transformer	NR-ER	0.74
DEMR-TIS-Transformer	NR-ER-LBD	0.775
DEMR-TIS-Transformer	NR-PPAR-gamma	0.717
DEMR-TIS-Transformer	SR-ARE	0.784
DEMR-TIS-Transformer	SR-ATAD5	0.866
DEMR-TIS-Transformer	SR-HSE	0.797
DEMR-TIS-Transformer	SR-MMP	0.88
DEMR-TIS-Transformer	SR-p53	0.833
DEMR-TIS-Transformer	ADA17-MD	0.999
DEMR-TIS-Transformer	EGFR-MD	0.99
DEMR-TIS-Transformer	HIVPR-MD	0.997
DEMR-TIS-CNNTransformer	NR-AR	0.772
DEMR-TIS-CNNTransformer	NR-AR-LBD	0.816
DEMR-TIS-CNNTransformer	NR-AhR	0.793
DEMR-TIS-CNNTransformer	NR-Aromatase	0.798
DEMR-TIS-CNNTransformer	NR-ER	0.663
DEMR-TIS-CNNTransformer	NR-ER-LBD	0.686
DEMR-TIS-CNNTransformer	NR-PPAR-gamma	0.753
DEMR-TIS-CNNTransformer	SR-ARE	0.635
DEMR-TIS-CNNTransformer	SR-ATAD5	0.86
DEMR-TIS-CNNTransformer	SR-HSE	0.665
DEMR-TIS-CNNTransformer	SR-MMP	0.856
DEMR-TIS-CNNTransformer	SR-p53	0.815
DEMR-TIS-CNNTransformer	ADA17-MD	0.989
DEMR-TIS-CNNTransformer	EGFR-MD	0.986
DEMR-TIS-CNNTransformer	HIVPR-MD	0.99
DEMR-RBS-Transformer	NR-AR	0.806
DEMR-RBS-Transformer	NR-AR-LBD	0.88
DEMR-RBS-Transformer	NR-AhR	0.877
DEMR-RBS-Transformer	NR-Aromatase	0.822
DEMR-RBS-Transformer	NR-ER	0.742
DEMR-RBS-Transformer	NR-ER-LBD	0.772
DEMR-RBS-Transformer	NR-PPAR-gamma	0.826
DEMR-RBS-Transformer	SR-ARE	0.729
DEMR-RBS-Transformer	SR-ATAD5	0.812
DEMR-RBS-Transformer	SR-HSE	0.784
DEMR-RBS-Transformer	SR-MMP	0.883
DEMR-RBS-Transformer	SR-p53	0.801
DEMR-RBS-Transformer	ADA17-MD	0.998
DEMR-RBS-Transformer	EGFR-MD	0.988
DEMR-RBS-Transformer	HIVPR-MD	0.993
DEMR-RBS-CNNTransformer	NR-AR	0.716
DEMR-RBS-CNNTransformer	NR-AR-LBD	0.822
DEMR-RBS-CNNTransformer	NR-AhR	0.813
DEMR-RBS-CNNTransformer	NR-Aromatase	0.743
DEMR-RBS-CNNTransformer	NR-ER	0.634
DEMR-RBS-CNNTransformer	NR-ER-LBD	0.612
DEMR-RBS-CNNTransformer	NR-PPAR-gamma	0.631
DEMR-RBS-CNNTransformer	SR-ARE	0.651
DEMR-RBS-CNNTransformer	SR-ATAD5	0.65
DEMR-RBS-CNNTransformer	SR-HSE	0.696
DEMR-RBS-CNNTransformer	SR-MMP	0.773
DEMR-RBS-CNNTransformer	SR-p53	0.684
DEMR-RBS-CNNTransformer	ADA17-MD	0.982
DEMR-RBS-CNNTransformer	EGFR-MD	0.974
DEMR-RBS-CNNTransformer	HIVPR-MD	0.988
DEMR-HCS-Transformer	NR-AR	0.785
DEMR-HCS-Transformer	NR-AR-LBD	0.899
DEMR-HCS-Transformer	NR-AhR	0.864
DEMR-HCS-Transformer	NR-Aromatase	0.83
DEMR-HCS-Transformer	NR-ER	0.75
DEMR-HCS-Transformer	NR-ER-LBD	0.783
DEMR-HCS-Transformer	NR-PPAR-gamma	0.769
DEMR-HCS-Transformer	SR-ARE	0.734
DEMR-HCS-Transformer	SR-ATAD5	0.82
DEMR-HCS-Transformer	SR-HSE	0.78
DEMR-HCS-Transformer	SR-MMP	0.883
DEMR-HCS-Transformer	SR-p53	0.805
DEMR-HCS-Transformer	ADA17-MD	0.998
DEMR-HCS-Transformer	EGFR-MD	0.987
DEMR-HCS-Transformer	HIVPR-MD	0.995
DEMR-HCS-CNNTransformer	NR-AR	0.696
DEMR-HCS-CNNTransformer	NR-AR-LBD	0.809
DEMR-HCS-CNNTransformer	NR-AhR	0.851
DEMR-HCS-CNNTransformer	NR-Aromatase	0.754
DEMR-HCS-CNNTransformer	NR-ER	0.633
DEMR-HCS-CNNTransformer	NR-ER-LBD	0.643
DEMR-HCS-CNNTransformer	NR-PPAR-gamma	0.641
DEMR-HCS-CNNTransformer	SR-ARE	0.657
DEMR-HCS-CNNTransformer	SR-ATAD5	0.705
DEMR-HCS-CNNTransformer	SR-HSE	0.658
DEMR-HCS-CNNTransformer	SR-MMP	0.804
DEMR-HCS-CNNTransformer	SR-p53	0.65
DEMR-HCS-CNNTransformer	ADA17-MD	0.987
DEMR-HCS-CNNTransformer	EGFR-MD	0.976
DEMR-HCS-CNNTransformer	HIVPR-MD	0.986

## Sheet: Fig10
model	Freq	task	ROC-AUC
CNNtransformer	1	NR-AR	0.766
CNNtransformer	1	NR-AR-LBD	0.827
CNNtransformer	1	NR-AhR	0.862
CNNtransformer	1	NR-Aromatase	0.788
CNNtransformer	1	NR-ER	0.641
CNNtransformer	1	NR-ER-LBD	0.603
CNNtransformer	1	NR-PPAR-gamma	0.599
CNNtransformer	1	SR-ARE	0.673
CNNtransformer	1	SR-ATAD5	0.564
CNNtransformer	1	SR-HSE	0.6
CNNtransformer	1	SR-MMP	0.797
CNNtransformer	1	SR-p53	0.51
CNNtransformer	1	mean	0.659
CNNtransformer	1	ADA17-MD	0.963
CNNtransformer	1	EGFR-MD	0.978
CNNtransformer	1	HIVPR-MD	0.983
CNNtransformer	2	NR-AR	0.645
CNNtransformer	2	NR-AR-LBD	0.21
CNNtransformer	2	NR-AhR	0.772
CNNtransformer	2	NR-Aromatase	0.786
CNNtransformer	2	NR-ER	0.648
CNNtransformer	2	NR-ER-LBD	0.677
CNNtransformer	2	NR-PPAR-gamma	0.583
CNNtransformer	2	SR-ARE	0.597
CNNtransformer	2	SR-ATAD5	0.658
CNNtransformer	2	SR-HSE	0.549
CNNtransformer	2	SR-MMP	0.633
CNNtransformer	2	SR-p53	0.645
CNNtransformer	2	mean	0.617
CNNtransformer	2	ADA17-MD	0.934
CNNtransformer	2	EGFR-MD	0.968
CNNtransformer	2	HIVPR-MD	0.99
CNNtransformer	5	NR-AR	0.68
CNNtransformer	5	NR-AR-LBD	0.847
CNNtransformer	5	NR-AhR	0.452
CNNtransformer	5	NR-Aromatase	0.773
CNNtransformer	5	NR-ER	0.681
CNNtransformer	5	NR-ER-LBD	0.484
CNNtransformer	5	NR-PPAR-gamma	0.613
CNNtransformer	5	SR-ARE	0.72
CNNtransformer	5	SR-ATAD5	0.651
CNNtransformer	5	SR-HSE	0.568
CNNtransformer	5	SR-MMP	0.779
CNNtransformer	5	SR-p53	0.797
CNNtransformer	5	mean	0.67
CNNtransformer	5	ADA17-MD	0.946
CNNtransformer	5	EGFR-MD	0.947
CNNtransformer	5	HIVPR-MD	0.984
CNNtransformer	10	NR-AR	0.777
CNNtransformer	10	NR-AR-LBD	0.77
CNNtransformer	10	NR-AhR	0.755
CNNtransformer	10	NR-Aromatase	0.704
CNNtransformer	10	NR-ER	0.645
CNNtransformer	10	NR-ER-LBD	0.631
CNNtransformer	10	NR-PPAR-gamma	0.44
CNNtransformer	10	SR-ARE	0.591
CNNtransformer	10	SR-ATAD5	0.328
CNNtransformer	10	SR-HSE	0.686
CNNtransformer	10	SR-MMP	0.789
CNNtransformer	10	SR-p53	0.634
CNNtransformer	10	mean	0.646
CNNtransformer	10	ADA17-MD	0.941
CNNtransformer	10	EGFR-MD	0.948
CNNtransformer	10	HIVPR-MD	0.985
CNNtransformer	20	NR-AR	0.602
CNNtransformer	20	NR-AR-LBD	0.6
CNNtransformer	20	NR-AhR	0.645
CNNtransformer	20	NR-Aromatase	0.75
CNNtransformer	20	NR-ER	0.479
CNNtransformer	20	NR-ER-LBD	0.719
CNNtransformer	20	NR-PPAR-gamma	0.752
CNNtransformer	20	SR-ARE	0.694
CNNtransformer	20	SR-ATAD5	0.713
CNNtransformer	20	SR-HSE	0.645
CNNtransformer	20	SR-MMP	0.711
CNNtransformer	20	SR-p53	0.649
CNNtransformer	20	mean	0.663
CNNtransformer	20	ADA17-MD	0.864
CNNtransformer	20	EGFR-MD	0.745
CNNtransformer	20	HIVPR-MD	0.955
CNNtransformer	50	NR-AR	0.728
CNNtransformer	50	NR-AR-LBD	0.509
CNNtransformer	50	NR-AhR	0.818
CNNtransformer	50	NR-Aromatase	0.794
CNNtransformer	50	NR-ER	0.618
CNNtransformer	50	NR-ER-LBD	0.577
CNNtransformer	50	NR-PPAR-gamma	0.361
CNNtransformer	50	SR-ARE	0.656
CNNtransformer	50	SR-ATAD5	0.681
CNNtransformer	50	SR-HSE	0.632
CNNtransformer	50	SR-MMP	0.657
CNNtransformer	50	SR-p53	0.556
CNNtransformer	50	mean	0.632
CNNtransformer	50	ADA17-MD	0.89
CNNtransformer	50	EGFR-MD	0.957
CNNtransformer	50	HIVPR-MD	0.98
CNNtransformer	100	NR-AR	0.381
CNNtransformer	100	NR-AR-LBD	0.855
CNNtransformer	100	NR-AhR	0.53
CNNtransformer	100	NR-Aromatase	0.737
CNNtransformer	100	NR-ER	0.616
CNNtransformer	100	NR-ER-LBD	0.694
CNNtransformer	100	NR-PPAR-gamma	0.687
CNNtransformer	100	SR-ARE	0.461
CNNtransformer	100	SR-ATAD5	0.506
CNNtransformer	100	SR-HSE	0.497
CNNtransformer	100	SR-MMP	0.78
CNNtransformer	100	SR-p53	0.606
CNNtransformer	100	mean	0.613
CNNtransformer	100	ADA17-MD	0.853
CNNtransformer	100	EGFR-MD	0.817
CNNtransformer	100	HIVPR-MD	0.987
CNNtransformer	200	NR-AR	0.664
CNNtransformer	200	NR-AR-LBD	0.726
CNNtransformer	200	NR-AhR	0.602
CNNtransformer	200	NR-Aromatase	0.597
CNNtransformer	200	NR-ER	0.638
CNNtransformer	200	NR-ER-LBD	0.708
CNNtransformer	200	NR-PPAR-gamma	0.729
CNNtransformer	200	SR-ARE	0.672
CNNtransformer	200	SR-ATAD5	0.759
CNNtransformer	200	SR-HSE	0.703
CNNtransformer	200	SR-MMP	0.767
CNNtransformer	200	SR-p53	0.396
CNNtransformer	200	mean	0.663
CNNtransformer	200	ADA17-MD	0.697
CNNtransformer	200	EGFR-MD	0.981
CNNtransformer	200	HIVPR-MD	0.99
CNNtransformer	500	NR-AR	0.569
CNNtransformer	500	NR-AR-LBD	0.882
CNNtransformer	500	NR-AhR	0.706
CNNtransformer	500	NR-Aromatase	0.779
CNNtransformer	500	NR-ER	0.583
CNNtransformer	500	NR-ER-LBD	0.599
CNNtransformer	500	NR-PPAR-gamma	0.572
CNNtransformer	500	SR-ARE	0.589
CNNtransformer	500	SR-ATAD5	0.498
CNNtransformer	500	SR-HSE	0.539
CNNtransformer	500	SR-MMP	0.764
CNNtransformer	500	SR-p53	0.542
CNNtransformer	500	mean	0.635
CNNtransformer	500	ADA17-MD	0.965
CNNtransformer	500	EGFR-MD	0.962
CNNtransformer	500	HIVPR-MD	0.989
CNNtransformer	1000	NR-AR	0.639
CNNtransformer	1000	NR-AR-LBD	0.718
CNNtransformer	1000	NR-AhR	0.837
CNNtransformer	1000	NR-Aromatase	0.794
CNNtransformer	1000	NR-ER	0.559
CNNtransformer	1000	NR-ER-LBD	0.56
CNNtransformer	1000	NR-PPAR-gamma	0.73
CNNtransformer	1000	SR-ARE	0.654
CNNtransformer	1000	SR-ATAD5	0.737
CNNtransformer	1000	SR-HSE	0.596
CNNtransformer	1000	SR-MMP	0.893
CNNtransformer	1000	SR-p53	0.55
CNNtransformer	1000	mean	0.689
CNNtransformer	1000	ADA17-MD	0.949
CNNtransformer	1000	EGFR-MD	0.986
CNNtransformer	1000	HIVPR-MD	0.982

## Sheet: Fig11
model	Freq	task	ROC-AUC
transformer	1	NR-AR	0.725	0.725
transformer	1	NR-AR-LBD	0.873	0.873
transformer	1	NR-AhR	0.837	0.837
transformer	1	NR-Aromatase	0.778	0.778
transformer	1	NR-ER	0.704	0.704
transformer	1	NR-ER-LBD	0.728	0.728
transformer	1	NR-PPAR-gamma	0.77	0.77
transformer	1	SR-ARE	0.766	0.766
transformer	1	SR-ATAD5	0.826	0.826
transformer	1	SR-HSE	0.74	0.74
transformer	1	SR-MMP	0.893	0.893
transformer	1	SR-p53	0.836	0.836
transformer	1	mean	0.79	0.79
transformer	1	ADA17-MD	0.965	0.965
transformer	1	EGFR-MD	0.975	0.975
transformer	1	HIVPR-MD	0.965	0.965
transformer	2	NR-AR	0.722	0.722
transformer	2	NR-AR-LBD	0.864	0.864
transformer	2	NR-AhR	0.817	0.817
transformer	2	NR-Aromatase	0.76	0.76
transformer	2	NR-ER	0.738	0.738
transformer	2	NR-ER-LBD	0.741	0.741
transformer	2	NR-PPAR-gamma	0.726	0.726
transformer	2	SR-ARE	0.765	0.765
transformer	2	SR-ATAD5	0.801	0.801
transformer	2	SR-HSE	0.785	0.785
transformer	2	SR-MMP	0.896	0.896
transformer	2	SR-p53	0.849	0.849
transformer	2	mean	0.789	0.789
transformer	2	ADA17-MD	0.968	0.968
transformer	2	EGFR-MD	0.974	0.974
transformer	2	HIVPR-MD	0.961	0.961
transformer	5	NR-AR	0.718	0.718
transformer	5	NR-AR-LBD	0.856	0.856
transformer	5	NR-AhR	0.847	0.847
transformer	5	NR-Aromatase	0.783	0.783
transformer	5	NR-ER	0.735	0.735
transformer	5	NR-ER-LBD	0.739	0.739
transformer	5	NR-PPAR-gamma	0.761	0.761
transformer	5	SR-ARE	0.763	0.763
transformer	5	SR-ATAD5	0.788	0.788
transformer	5	SR-HSE	0.744	0.744
transformer	5	SR-MMP	0.881	0.881
transformer	5	SR-p53	0.879	0.879
transformer	5	mean	0.791	0.791
transformer	5	ADA17-MD	0.977	0.977
transformer	5	EGFR-MD	0.971	0.971
transformer	5	HIVPR-MD	0.974	0.974
transformer	10	NR-AR	0.725	0.725
transformer	10	NR-AR-LBD	0.855	0.855
transformer	10	NR-AhR	0.812	0.812
transformer	10	NR-Aromatase	0.76	0.76
transformer	10	NR-ER	0.731	0.731
transformer	10	NR-ER-LBD	0.715	0.715
transformer	10	NR-PPAR-gamma	0.768	0.768
transformer	10	SR-ARE	0.754	0.754
transformer	10	SR-ATAD5	0.77	0.77
transformer	10	SR-HSE	0.785	0.785
transformer	10	SR-MMP	0.889	0.889
transformer	10	SR-p53	0.86	0.86
transformer	10	mean	0.785	0.785
transformer	10	ADA17-MD	0.973	0.973
transformer	10	EGFR-MD	0.966	0.966
transformer	10	HIVPR-MD	0.978	0.978
transformer	20	NR-AR	0.75	0.75
transformer	20	NR-AR-LBD	0.905	0.905
transformer	20	NR-AhR	0.821	0.821
transformer	20	NR-Aromatase	0.77	0.77
transformer	20	NR-ER	0.73	0.73
transformer	20	NR-ER-LBD	0.715	0.715
transformer	20	NR-PPAR-gamma	0.745	0.745
transformer	20	SR-ARE	0.8	0.8
transformer	20	SR-ATAD5	0.772	0.772
transformer	20	SR-HSE	0.778	0.778
transformer	20	SR-MMP	0.886	0.886
transformer	20	SR-p53	0.837	0.837
transformer	20	mean	0.792	0.792
transformer	20	ADA17-MD	0.973	0.973
transformer	20	EGFR-MD	0.962	0.962
transformer	20	HIVPR-MD	0.98	0.98
transformer	50	NR-AR	0.724	0.724
transformer	50	NR-AR-LBD	0.829	0.829
transformer	50	NR-AhR	0.847	0.847
transformer	50	NR-Aromatase	0.787	0.787
transformer	50	NR-ER	0.716	0.716
transformer	50	NR-ER-LBD	0.747	0.747
transformer	50	NR-PPAR-gamma	0.78	0.78
transformer	50	SR-ARE	0.759	0.759
transformer	50	SR-ATAD5	0.785	0.785
transformer	50	SR-HSE	0.754	0.754
transformer	50	SR-MMP	0.874	0.874
transformer	50	SR-p53	0.858	0.858
transformer	50	mean	0.788	0.788
transformer	50	ADA17-MD	0.97	0.97
transformer	50	EGFR-MD	0.973	0.973
transformer	50	HIVPR-MD	0.97	0.97
transformer	100	NR-AR	0.736	0.736
transformer	100	NR-AR-LBD	0.864	0.864
transformer	100	NR-AhR	0.831	0.831
transformer	100	NR-Aromatase	0.762	0.762
transformer	100	NR-ER	0.719	0.719
transformer	100	NR-ER-LBD	0.722	0.722
transformer	100	NR-PPAR-gamma	0.767	0.767
transformer	100	SR-ARE	0.783	0.783
transformer	100	SR-ATAD5	0.772	0.772
transformer	100	SR-HSE	0.767	0.767
transformer	100	SR-MMP	0.865	0.865
transformer	100	SR-p53	0.824	0.824
transformer	100	mean	0.784	0.784
transformer	100	ADA17-MD	0.981	0.981
transformer	100	EGFR-MD	0.97	0.97
transformer	100	HIVPR-MD	0.98	0.98
transformer	200	NR-AR	0.742	0.742
transformer	200	NR-AR-LBD	0.909	0.909
transformer	200	NR-AhR	0.846	0.846
transformer	200	NR-Aromatase	0.757	0.757
transformer	200	NR-ER	0.714	0.714
transformer	200	NR-ER-LBD	0.765	0.765
transformer	200	NR-PPAR-gamma	0.726	0.726
transformer	200	SR-ARE	0.778	0.778
transformer	200	SR-ATAD5	0.775	0.775
transformer	200	SR-HSE	0.729	0.729
transformer	200	SR-MMP	0.88	0.88
transformer	200	SR-p53	0.833	0.833
transformer	200	mean	0.788	0.788
transformer	200	ADA17-MD	0.946	0.946
transformer	200	EGFR-MD	0.956	0.956
transformer	200	HIVPR-MD	0.981	0.981
transformer	500	NR-AR	0.742	0.742
transformer	500	NR-AR-LBD	0.853	0.853
transformer	500	NR-AhR	0.825	0.825
transformer	500	NR-Aromatase	0.759	0.759
transformer	500	NR-ER	0.744	0.744
transformer	500	NR-ER-LBD	0.743	0.743
transformer	500	NR-PPAR-gamma	0.785	0.785
transformer	500	SR-ARE	0.795	0.795
transformer	500	SR-ATAD5	0.797	0.797
transformer	500	SR-HSE	0.781	0.781
transformer	500	SR-MMP	0.864	0.864
transformer	500	SR-p53	0.869	0.869
transformer	500	mean	0.796	0.796
transformer	500	ADA17-MD	0.979	0.979
transformer	500	EGFR-MD	0.974	0.974
transformer	500	HIVPR-MD	0.981	0.981
transformer	1000	NR-AR	0.711	0.711
transformer	1000	NR-AR-LBD	0.877	0.877
transformer	1000	NR-AhR	0.825	0.825
transformer	1000	NR-Aromatase	0.765	0.765
transformer	1000	NR-ER	0.705	0.705
transformer	1000	NR-ER-LBD	0.739	0.739
transformer	1000	NR-PPAR-gamma	0.785	0.785
transformer	1000	SR-ARE	0.763	0.763
transformer	1000	SR-ATAD5	0.82	0.82
transformer	1000	SR-HSE	0.764	0.764
transformer	1000	SR-MMP	0.867	0.867
transformer	1000	SR-p53	0.86	0.86
transformer	1000	mean	0.79	0.79
transformer	1000	ADA17-MD	0.966	0.966
transformer	1000	EGFR-MD	0.972	0.972
transformer	1000	HIVPR-MD	0.966	0.966

## Sheet: Fig12
model	mode	Freq	task	ROC-AUC
CNNtransformer	LLC	2	NR-AR	0.722
CNNtransformer	LLC	2	NR-AR-LBD	0.869
CNNtransformer	LLC	2	NR-AhR	0.822
CNNtransformer	LLC	2	NR-Aromatase	0.626
CNNtransformer	LLC	2	NR-ER	0.525
CNNtransformer	LLC	2	NR-ER-LBD	0.619
CNNtransformer	LLC	2	NR-PPAR-gamma	0.618
CNNtransformer	LLC	2	SR-ARE	0.631
CNNtransformer	LLC	2	SR-ATAD5	0.682
CNNtransformer	LLC	2	SR-HSE	0.676
CNNtransformer	LLC	2	SR-MMP	0.575
CNNtransformer	LLC	2	SR-p53	0.697
CNNtransformer	LLC	2	mean	0.672
CNNtransformer	LLC	2	ADA17-MD	0.534
CNNtransformer	LLC	2	EGFR-MD	0.608
CNNtransformer	LLC	2	HIVPR-MD	0.983
CNNtransformer	LLC	5	NR-AR	0.743
CNNtransformer	LLC	5	NR-AR-LBD	0.803
CNNtransformer	LLC	5	NR-AhR	0.822
CNNtransformer	LLC	5	NR-Aromatase	0.636
CNNtransformer	LLC	5	NR-ER	0.578
CNNtransformer	LLC	5	NR-ER-LBD	0.676
CNNtransformer	LLC	5	NR-PPAR-gamma	0.673
CNNtransformer	LLC	5	SR-ARE	0.622
CNNtransformer	LLC	5	SR-ATAD5	0.727
CNNtransformer	LLC	5	SR-HSE	0.639
CNNtransformer	LLC	5	SR-MMP	0.634
CNNtransformer	LLC	5	SR-p53	0.722
CNNtransformer	LLC	5	mean	0.69
CNNtransformer	LLC	5	ADA17-MD	0.54
CNNtransformer	LLC	5	EGFR-MD	0.971
CNNtransformer	LLC	5	HIVPR-MD	0.973
CNNtransformer	LLC	10	NR-AR	0.704
CNNtransformer	LLC	10	NR-AR-LBD	0.785
CNNtransformer	LLC	10	NR-AhR	0.803
CNNtransformer	LLC	10	NR-Aromatase	0.622
CNNtransformer	LLC	10	NR-ER	0.639
CNNtransformer	LLC	10	NR-ER-LBD	0.679
CNNtransformer	LLC	10	NR-PPAR-gamma	0.681
CNNtransformer	LLC	10	SR-ARE	0.695
CNNtransformer	LLC	10	SR-ATAD5	0.687
CNNtransformer	LLC	10	SR-HSE	0.659
CNNtransformer	LLC	10	SR-MMP	0.668
CNNtransformer	LLC	10	SR-p53	0.679
CNNtransformer	LLC	10	mean	0.692
CNNtransformer	LLC	10	ADA17-MD	0.74
CNNtransformer	LLC	10	EGFR-MD	0.979
CNNtransformer	LLC	10	HIVPR-MD	0.988
CNNtransformer	LLC	20	NR-AR	0.671
CNNtransformer	LLC	20	NR-AR-LBD	0.798
CNNtransformer	LLC	20	NR-AhR	0.834
CNNtransformer	LLC	20	NR-Aromatase	0.629
CNNtransformer	LLC	20	NR-ER	0.564
CNNtransformer	LLC	20	NR-ER-LBD	0.67
CNNtransformer	LLC	20	NR-PPAR-gamma	0.637
CNNtransformer	LLC	20	SR-ARE	0.646
CNNtransformer	LLC	20	SR-ATAD5	0.717
CNNtransformer	LLC	20	SR-HSE	0.645
CNNtransformer	LLC	20	SR-MMP	0.643
CNNtransformer	LLC	20	SR-p53	0.713
CNNtransformer	LLC	20	mean	0.681
CNNtransformer	LLC	20	ADA17-MD	0.936
CNNtransformer	LLC	20	EGFR-MD	0.961
CNNtransformer	LLC	20	HIVPR-MD	0.988
CNNtransformer	LLC	50	NR-AR	0.726
CNNtransformer	LLC	50	NR-AR-LBD	0.792
CNNtransformer	LLC	50	NR-AhR	0.842
CNNtransformer	LLC	50	NR-Aromatase	0.648
CNNtransformer	LLC	50	NR-ER	0.611
CNNtransformer	LLC	50	NR-ER-LBD	0.673
CNNtransformer	LLC	50	NR-PPAR-gamma	0.68
CNNtransformer	LLC	50	SR-ARE	0.683
CNNtransformer	LLC	50	SR-ATAD5	0.727
CNNtransformer	LLC	50	SR-HSE	0.665
CNNtransformer	LLC	50	SR-MMP	0.692
CNNtransformer	LLC	50	SR-p53	0.763
CNNtransformer	LLC	50	mean	0.708
CNNtransformer	LLC	50	ADA17-MD	0.554
CNNtransformer	LLC	50	EGFR-MD	0.962
CNNtransformer	LLC	50	HIVPR-MD	0.988
CNNtransformer	LLC	100	NR-AR	0.695
CNNtransformer	LLC	100	NR-AR-LBD	0.814
CNNtransformer	LLC	100	NR-AhR	0.839
CNNtransformer	LLC	100	NR-Aromatase	0.618
CNNtransformer	LLC	100	NR-ER	0.566
CNNtransformer	LLC	100	NR-ER-LBD	0.643
CNNtransformer	LLC	100	NR-PPAR-gamma	0.647
CNNtransformer	LLC	100	SR-ARE	0.661
CNNtransformer	LLC	100	SR-ATAD5	0.69
CNNtransformer	LLC	100	SR-HSE	0.673
CNNtransformer	LLC	100	SR-MMP	0.651
CNNtransformer	LLC	100	SR-p53	0.734
CNNtransformer	LLC	100	mean	0.686
CNNtransformer	LLC	100	ADA17-MD	0.604
CNNtransformer	LLC	100	EGFR-MD	0.949
CNNtransformer	LLC	100	HIVPR-MD	0.984
CNNtransformer	LLC	1000	NR-AR	0.731
CNNtransformer	LLC	1000	NR-AR-LBD	0.832
CNNtransformer	LLC	1000	NR-AhR	0.862
CNNtransformer	LLC	1000	NR-Aromatase	0.641
CNNtransformer	LLC	1000	NR-ER	0.516
CNNtransformer	LLC	1000	NR-ER-LBD	0.694
CNNtransformer	LLC	1000	NR-PPAR-gamma	0.653
CNNtransformer	LLC	1000	SR-ARE	0.701
CNNtransformer	LLC	1000	SR-ATAD5	0.671
CNNtransformer	LLC	1000	SR-HSE	0.703
CNNtransformer	LLC	1000	SR-MMP	0.726
CNNtransformer	LLC	1000	SR-p53	0.759
CNNtransformer	LLC	1000	mean	0.708
CNNtransformer	LLC	1000	ADA17-MD	0.94
CNNtransformer	LLC	1000	EGFR-MD	0.961
CNNtransformer	LLC	1000	HIVPR-MD	0.99
CNNtransformer	MLC	2	NR-AR	0.618
CNNtransformer	MLC	2	NR-AR-LBD	0.827
CNNtransformer	MLC	2	NR-AhR	0.845
CNNtransformer	MLC	2	NR-Aromatase	0.676
CNNtransformer	MLC	2	NR-ER	0.436
CNNtransformer	MLC	2	NR-ER-LBD	0.669
CNNtransformer	MLC	2	NR-PPAR-gamma	0.642
CNNtransformer	MLC	2	SR-ARE	0.699
CNNtransformer	MLC	2	SR-ATAD5	0.716
CNNtransformer	MLC	2	SR-HSE	0.682
CNNtransformer	MLC	2	SR-MMP	0.759
CNNtransformer	MLC	2	SR-p53	0.73
CNNtransformer	MLC	2	mean	0.692
CNNtransformer	MLC	2	ADA17-MD	0.981
CNNtransformer	MLC	2	EGFR-MD	0.961
CNNtransformer	MLC	2	HIVPR-MD	0.989
CNNtransformer	MLC	5	NR-AR	0.608
CNNtransformer	MLC	5	NR-AR-LBD	0.815
CNNtransformer	MLC	5	NR-AhR	0.828
CNNtransformer	MLC	5	NR-Aromatase	0.722
CNNtransformer	MLC	5	NR-ER	0.608
CNNtransformer	MLC	5	NR-ER-LBD	0.726
CNNtransformer	MLC	5	NR-PPAR-gamma	0.662
CNNtransformer	MLC	5	SR-ARE	0.713
CNNtransformer	MLC	5	SR-ATAD5	0.705
CNNtransformer	MLC	5	SR-HSE	0.668
CNNtransformer	MLC	5	SR-MMP	0.749
CNNtransformer	MLC	5	SR-p53	0.753
CNNtransformer	MLC	5	mean	0.713
CNNtransformer	MLC	5	ADA17-MD	0.982
CNNtransformer	MLC	5	EGFR-MD	0.967
CNNtransformer	MLC	5	HIVPR-MD	0.976
CNNtransformer	MLC	10	NR-AR	0.635
CNNtransformer	MLC	10	NR-AR-LBD	0.823
CNNtransformer	MLC	10	NR-AhR	0.835
CNNtransformer	MLC	10	NR-Aromatase	0.658
CNNtransformer	MLC	10	NR-ER	0.616
CNNtransformer	MLC	10	NR-ER-LBD	0.718
CNNtransformer	MLC	10	NR-PPAR-gamma	0.645
CNNtransformer	MLC	10	SR-ARE	0.718
CNNtransformer	MLC	10	SR-ATAD5	0.701
CNNtransformer	MLC	10	SR-HSE	0.683
CNNtransformer	MLC	10	SR-MMP	0.761
CNNtransformer	MLC	10	SR-p53	0.731
CNNtransformer	MLC	10	mean	0.71
CNNtransformer	MLC	10	ADA17-MD	0.993
CNNtransformer	MLC	10	EGFR-MD	0.979
CNNtransformer	MLC	10	HIVPR-MD	0.987
CNNtransformer	MLC	20	NR-AR	0.5
CNNtransformer	MLC	20	NR-AR-LBD	0.791
CNNtransformer	MLC	20	NR-AhR	0.843
CNNtransformer	MLC	20	NR-Aromatase	0.677
CNNtransformer	MLC	20	NR-ER	0.491
CNNtransformer	MLC	20	NR-ER-LBD	0.69
CNNtransformer	MLC	20	NR-PPAR-gamma	0.624
CNNtransformer	MLC	20	SR-ARE	0.716
CNNtransformer	MLC	20	SR-ATAD5	0.696
CNNtransformer	MLC	20	SR-HSE	0.682
CNNtransformer	MLC	20	SR-MMP	0.776
CNNtransformer	MLC	20	SR-p53	0.743
CNNtransformer	MLC	20	mean	0.686
CNNtransformer	MLC	20	ADA17-MD	0.935
CNNtransformer	MLC	20	EGFR-MD	0.955
CNNtransformer	MLC	20	HIVPR-MD	0.987
CNNtransformer	MLC	50	NR-AR	0.709
CNNtransformer	MLC	50	NR-AR-LBD	0.817
CNNtransformer	MLC	50	NR-AhR	0.834
CNNtransformer	MLC	50	NR-Aromatase	0.648
CNNtransformer	MLC	50	NR-ER	0.562
CNNtransformer	MLC	50	NR-ER-LBD	0.692
CNNtransformer	MLC	50	NR-PPAR-gamma	0.658
CNNtransformer	MLC	50	SR-ARE	0.705
CNNtransformer	MLC	50	SR-ATAD5	0.672
CNNtransformer	MLC	50	SR-HSE	0.701
CNNtransformer	MLC	50	SR-MMP	0.792
CNNtransformer	MLC	50	SR-p53	0.761
CNNtransformer	MLC	50	mean	0.713
CNNtransformer	MLC	50	ADA17-MD	0.962
CNNtransformer	MLC	50	EGFR-MD	0.943
CNNtransformer	MLC	50	HIVPR-MD	0.986
CNNtransformer	MLC	100	NR-AR	0.707
CNNtransformer	MLC	100	NR-AR-LBD	0.816
CNNtransformer	MLC	100	NR-AhR	0.834
CNNtransformer	MLC	100	NR-Aromatase	0.673
CNNtransformer	MLC	100	NR-ER	0.515
CNNtransformer	MLC	100	NR-ER-LBD	0.7
CNNtransformer	MLC	100	NR-PPAR-gamma	0.631
CNNtransformer	MLC	100	SR-ARE	0.708
CNNtransformer	MLC	100	SR-ATAD5	0.693
CNNtransformer	MLC	100	SR-HSE	0.686
CNNtransformer	MLC	100	SR-MMP	0.716
CNNtransformer	MLC	100	SR-p53	0.744
CNNtransformer	MLC	100	mean	0.702
CNNtransformer	MLC	100	ADA17-MD	0.938
CNNtransformer	MLC	100	EGFR-MD	0.907
CNNtransformer	MLC	100	HIVPR-MD	0.987
CNNtransformer	MLC	1000	NR-AR	0.746
CNNtransformer	MLC	1000	NR-AR-LBD	0.833
CNNtransformer	MLC	1000	NR-AhR	0.856
CNNtransformer	MLC	1000	NR-Aromatase	0.633
CNNtransformer	MLC	1000	NR-ER	0.545
CNNtransformer	MLC	1000	NR-ER-LBD	0.711
CNNtransformer	MLC	1000	NR-PPAR-gamma	0.697
CNNtransformer	MLC	1000	SR-ARE	0.709
CNNtransformer	MLC	1000	SR-ATAD5	0.665
CNNtransformer	MLC	1000	SR-HSE	0.716
CNNtransformer	MLC	1000	SR-MMP	0.777
CNNtransformer	MLC	1000	SR-p53	0.751
CNNtransformer	MLC	1000	mean	0.72
CNNtransformer	MLC	1000	ADA17-MD	0.966
CNNtransformer	MLC	1000	EGFR-MD	0.969
CNNtransformer	MLC	1000	HIVPR-MD	0.989
CNNtransformer	HLC	2	NR-AR	0.592
CNNtransformer	HLC	2	NR-AR-LBD	0.831
CNNtransformer	HLC	2	NR-AhR	0.835
CNNtransformer	HLC	2	NR-Aromatase	0.738
CNNtransformer	HLC	2	NR-ER	0.62
CNNtransformer	HLC	2	NR-ER-LBD	0.682
CNNtransformer	HLC	2	NR-PPAR-gamma	0.674
CNNtransformer	HLC	2	SR-ARE	0.713
CNNtransformer	HLC	2	SR-ATAD5	0.662
CNNtransformer	HLC	2	SR-HSE	0.711
CNNtransformer	HLC	2	SR-MMP	0.781
CNNtransformer	HLC	2	SR-p53	0.709
CNNtransformer	HLC	2	mean	0.713
CNNtransformer	HLC	2	ADA17-MD	0.584
CNNtransformer	HLC	2	EGFR-MD	0.954
CNNtransformer	HLC	2	HIVPR-MD	0.981
CNNtransformer	HLC	5	NR-AR	0.712
CNNtransformer	HLC	5	NR-AR-LBD	0.831
CNNtransformer	HLC	5	NR-AhR	0.844
CNNtransformer	HLC	5	NR-Aromatase	0.752
CNNtransformer	HLC	5	NR-ER	0.598
CNNtransformer	HLC	5	NR-ER-LBD	0.697
CNNtransformer	HLC	5	NR-PPAR-gamma	0.666
CNNtransformer	HLC	5	SR-ARE	0.718
CNNtransformer	HLC	5	SR-ATAD5	0.675
CNNtransformer	HLC	5	SR-HSE	0.708
CNNtransformer	HLC	5	SR-MMP	0.763
CNNtransformer	HLC	5	SR-p53	0.763
CNNtransformer	HLC	5	mean	0.727
CNNtransformer	HLC	5	ADA17-MD	0.956
CNNtransformer	HLC	5	EGFR-MD	0.962
CNNtransformer	HLC	5	HIVPR-MD	0.961
CNNtransformer	HLC	10	NR-AR	0.706
CNNtransformer	HLC	10	NR-AR-LBD	0.85
CNNtransformer	HLC	10	NR-AhR	0.838
CNNtransformer	HLC	10	NR-Aromatase	0.705
CNNtransformer	HLC	10	NR-ER	0.643
CNNtransformer	HLC	10	NR-ER-LBD	0.697
CNNtransformer	HLC	10	NR-PPAR-gamma	0.719
CNNtransformer	HLC	10	SR-ARE	0.725
CNNtransformer	HLC	10	SR-ATAD5	0.674
CNNtransformer	HLC	10	SR-HSE	0.694
CNNtransformer	HLC	10	SR-MMP	0.785
CNNtransformer	HLC	10	SR-p53	0.71
CNNtransformer	HLC	10	mean	0.729
CNNtransformer	HLC	10	ADA17-MD	0.985
CNNtransformer	HLC	10	EGFR-MD	0.962
CNNtransformer	HLC	10	HIVPR-MD	0.978
CNNtransformer	HLC	20	NR-AR	0.701
CNNtransformer	HLC	20	NR-AR-LBD	0.766
CNNtransformer	HLC	20	NR-AhR	0.824
CNNtransformer	HLC	20	NR-Aromatase	0.681
CNNtransformer	HLC	20	NR-ER	0.643
CNNtransformer	HLC	20	NR-ER-LBD	0.751
CNNtransformer	HLC	20	NR-PPAR-gamma	0.646
CNNtransformer	HLC	20	SR-ARE	0.697
CNNtransformer	HLC	20	SR-ATAD5	0.681
CNNtransformer	HLC	20	SR-HSE	0.701
CNNtransformer	HLC	20	SR-MMP	0.72
CNNtransformer	HLC	20	SR-p53	0.736
CNNtransformer	HLC	20	mean	0.712
CNNtransformer	HLC	20	ADA17-MD	0.87
CNNtransformer	HLC	20	EGFR-MD	0.973
CNNtransformer	HLC	20	HIVPR-MD	0.979
CNNtransformer	HLC	50	NR-AR	0.721
CNNtransformer	HLC	50	NR-AR-LBD	0.816
CNNtransformer	HLC	50	NR-AhR	0.841
CNNtransformer	HLC	50	NR-Aromatase	0.733
CNNtransformer	HLC	50	NR-ER	0.614
CNNtransformer	HLC	50	NR-ER-LBD	0.707
CNNtransformer	HLC	50	NR-PPAR-gamma	0.719
CNNtransformer	HLC	50	SR-ARE	0.715
CNNtransformer	HLC	50	SR-ATAD5	0.671
CNNtransformer	HLC	50	SR-HSE	0.691
CNNtransformer	HLC	50	SR-MMP	0.79
CNNtransformer	HLC	50	SR-p53	0.758
CNNtransformer	HLC	50	mean	0.731
CNNtransformer	HLC	50	ADA17-MD	0.939
CNNtransformer	HLC	50	EGFR-MD	0.928
CNNtransformer	HLC	50	HIVPR-MD	0.985
CNNtransformer	HLC	100	NR-AR	0.611
CNNtransformer	HLC	100	NR-AR-LBD	0.825
CNNtransformer	HLC	100	NR-AhR	0.831
CNNtransformer	HLC	100	NR-Aromatase	0.731
CNNtransformer	HLC	100	NR-ER	0.604
CNNtransformer	HLC	100	NR-ER-LBD	0.774
CNNtransformer	HLC	100	NR-PPAR-gamma	0.7
CNNtransformer	HLC	100	SR-ARE	0.717
CNNtransformer	HLC	100	SR-ATAD5	0.651
CNNtransformer	HLC	100	SR-HSE	0.71
CNNtransformer	HLC	100	SR-MMP	0.733
CNNtransformer	HLC	100	SR-p53	0.733
CNNtransformer	HLC	100	mean	0.718
CNNtransformer	HLC	100	ADA17-MD	0.929
CNNtransformer	HLC	100	EGFR-MD	0.95
CNNtransformer	HLC	100	HIVPR-MD	0.987
CNNtransformer	HLC	1000	NR-AR	0.762
CNNtransformer	HLC	1000	NR-AR-LBD	0.843
CNNtransformer	HLC	1000	NR-AhR	0.859
CNNtransformer	HLC	1000	NR-Aromatase	0.722
CNNtransformer	HLC	1000	NR-ER	0.573
CNNtransformer	HLC	1000	NR-ER-LBD	0.705
CNNtransformer	HLC	1000	NR-PPAR-gamma	0.721
CNNtransformer	HLC	1000	SR-ARE	0.718
CNNtransformer	HLC	1000	SR-ATAD5	0.667
CNNtransformer	HLC	1000	SR-HSE	0.705
CNNtransformer	HLC	1000	SR-MMP	0.779
CNNtransformer	HLC	1000	SR-p53	0.75
CNNtransformer	HLC	1000	mean	0.734
CNNtransformer	HLC	1000	ADA17-MD	0.911
CNNtransformer	HLC	1000	EGFR-MD	0.941
CNNtransformer	HLC	1000	HIVPR-MD	0.986

## Sheet: Fig13
model	mode	Freq	task	ROC-AUC
transformer	LLC	2	NR-AR	0.768
transformer	LLC	2	NR-AR-LBD	0.842
transformer	LLC	2	NR-AhR	0.859
transformer	LLC	2	NR-Aromatase	0.796
transformer	LLC	2	NR-ER	0.704
transformer	LLC	2	NR-ER-LBD	0.76
transformer	LLC	2	NR-PPAR-gamma	0.761
transformer	LLC	2	SR-ARE	0.739
transformer	LLC	2	SR-ATAD5	0.757
transformer	LLC	2	SR-HSE	0.77
transformer	LLC	2	SR-MMP	0.848
transformer	LLC	2	SR-p53	0.775
transformer	LLC	2	mean	0.782
transformer	LLC	2	ADA17-MD	0.872
transformer	LLC	2	EGFR-MD	0.973
transformer	LLC	2	HIVPR-MD	0.85
transformer	LLC	5	NR-AR	0.766
transformer	LLC	5	NR-AR-LBD	0.859
transformer	LLC	5	NR-AhR	0.867
transformer	LLC	5	NR-Aromatase	0.828
transformer	LLC	5	NR-ER	0.716
transformer	LLC	5	NR-ER-LBD	0.771
transformer	LLC	5	NR-PPAR-gamma	0.783
transformer	LLC	5	SR-ARE	0.721
transformer	LLC	5	SR-ATAD5	0.764
transformer	LLC	5	SR-HSE	0.797
transformer	LLC	5	SR-MMP	0.867
transformer	LLC	5	SR-p53	0.812
transformer	LLC	5	mean	0.796
transformer	LLC	5	ADA17-MD	0.939
transformer	LLC	5	EGFR-MD	0.975
transformer	LLC	5	HIVPR-MD	0.445
transformer	LLC	10	NR-AR	0.759
transformer	LLC	10	NR-AR-LBD	0.832
transformer	LLC	10	NR-AhR	0.871
transformer	LLC	10	NR-Aromatase	0.826
transformer	LLC	10	NR-ER	0.713
transformer	LLC	10	NR-ER-LBD	0.76
transformer	LLC	10	NR-PPAR-gamma	0.766
transformer	LLC	10	SR-ARE	0.744
transformer	LLC	10	SR-ATAD5	0.798
transformer	LLC	10	SR-HSE	0.794
transformer	LLC	10	SR-MMP	0.854
transformer	LLC	10	SR-p53	0.803
transformer	LLC	10	mean	0.793
transformer	LLC	10	ADA17-MD	0.915
transformer	LLC	10	EGFR-MD	0.941
transformer	LLC	10	HIVPR-MD	0.9
transformer	LLC	20	NR-AR	0.775
transformer	LLC	20	NR-AR-LBD	0.846
transformer	LLC	20	NR-AhR	0.854
transformer	LLC	20	NR-Aromatase	0.81
transformer	LLC	20	NR-ER	0.726
transformer	LLC	20	NR-ER-LBD	0.751
transformer	LLC	20	NR-PPAR-gamma	0.765
transformer	LLC	20	SR-ARE	0.743
transformer	LLC	20	SR-ATAD5	0.801
transformer	LLC	20	SR-HSE	0.785
transformer	LLC	20	SR-MMP	0.841
transformer	LLC	20	SR-p53	0.813
transformer	LLC	20	mean	0.793
transformer	LLC	20	ADA17-MD	0.886
transformer	LLC	20	EGFR-MD	0.968
transformer	LLC	20	HIVPR-MD	0.556
transformer	LLC	50	NR-AR	0.769
transformer	LLC	50	NR-AR-LBD	0.875
transformer	LLC	50	NR-AhR	0.864
transformer	LLC	50	NR-Aromatase	0.82
transformer	LLC	50	NR-ER	0.733
transformer	LLC	50	NR-ER-LBD	0.763
transformer	LLC	50	NR-PPAR-gamma	0.736
transformer	LLC	50	SR-ARE	0.729
transformer	LLC	50	SR-ATAD5	0.731
transformer	LLC	50	SR-HSE	0.779
transformer	LLC	50	SR-MMP	0.853
transformer	LLC	50	SR-p53	0.787
transformer	LLC	50	mean	0.787
transformer	LLC	50	ADA17-MD	0.843
transformer	LLC	50	EGFR-MD	0.964
transformer	LLC	50	HIVPR-MD	0.856
transformer	LLC	100	NR-AR	0.779
transformer	LLC	100	NR-AR-LBD	0.857
transformer	LLC	100	NR-AhR	0.87
transformer	LLC	100	NR-Aromatase	0.828
transformer	LLC	100	NR-ER	0.713
transformer	LLC	100	NR-ER-LBD	0.731
transformer	LLC	100	NR-PPAR-gamma	0.792
transformer	LLC	100	SR-ARE	0.743
transformer	LLC	100	SR-ATAD5	0.798
transformer	LLC	100	SR-HSE	0.775
transformer	LLC	100	SR-MMP	0.863
transformer	LLC	100	SR-p53	0.809
transformer	LLC	100	mean	0.796
transformer	LLC	100	ADA17-MD	0.886
transformer	LLC	100	EGFR-MD	0.969
transformer	LLC	100	HIVPR-MD	0.881
transformer	LLC	1000	NR-AR	0.773
transformer	LLC	1000	NR-AR-LBD	0.894
transformer	LLC	1000	NR-AhR	0.873
transformer	LLC	1000	NR-Aromatase	0.818
transformer	LLC	1000	NR-ER	0.719
transformer	LLC	1000	NR-ER-LBD	0.756
transformer	LLC	1000	NR-PPAR-gamma	0.781
transformer	LLC	1000	SR-ARE	0.735
transformer	LLC	1000	SR-ATAD5	0.729
transformer	LLC	1000	SR-HSE	0.733
transformer	LLC	1000	SR-MMP	0.861
transformer	LLC	1000	SR-p53	0.801
transformer	LLC	1000	mean	0.789
transformer	LLC	1000	ADA17-MD	0.934
transformer	LLC	1000	EGFR-MD	0.935
transformer	LLC	1000	HIVPR-MD	0.961
transformer	MLC	2	NR-AR	0.759
transformer	MLC	2	NR-AR-LBD	0.829
transformer	MLC	2	NR-AhR	0.853
transformer	MLC	2	NR-Aromatase	0.81
transformer	MLC	2	NR-ER	0.718
transformer	MLC	2	NR-ER-LBD	0.734
transformer	MLC	2	NR-PPAR-gamma	0.758
transformer	MLC	2	SR-ARE	0.739
transformer	MLC	2	SR-ATAD5	0.76
transformer	MLC	2	SR-HSE	0.764
transformer	MLC	2	SR-MMP	0.848
transformer	MLC	2	SR-p53	0.801
transformer	MLC	2	mean	0.781
transformer	MLC	2	ADA17-MD	0.977
transformer	MLC	2	EGFR-MD	0.969
transformer	MLC	2	HIVPR-MD	0.966
transformer	MLC	5	NR-AR	0.763
transformer	MLC	5	NR-AR-LBD	0.782
transformer	MLC	5	NR-AhR	0.865
transformer	MLC	5	NR-Aromatase	0.824
transformer	MLC	5	NR-ER	0.728
transformer	MLC	5	NR-ER-LBD	0.736
transformer	MLC	5	NR-PPAR-gamma	0.771
transformer	MLC	5	SR-ARE	0.735
transformer	MLC	5	SR-ATAD5	0.764
transformer	MLC	5	SR-HSE	0.795
transformer	MLC	5	SR-MMP	0.866
transformer	MLC	5	SR-p53	0.773
transformer	MLC	5	mean	0.783
transformer	MLC	5	ADA17-MD	0.969
transformer	MLC	5	EGFR-MD	0.97
transformer	MLC	5	HIVPR-MD	0.978
transformer	MLC	10	NR-AR	0.755
transformer	MLC	10	NR-AR-LBD	0.841
transformer	MLC	10	NR-AhR	0.858
transformer	MLC	10	NR-Aromatase	0.79
transformer	MLC	10	NR-ER	0.715
transformer	MLC	10	NR-ER-LBD	0.751
transformer	MLC	10	NR-PPAR-gamma	0.777
transformer	MLC	10	SR-ARE	0.766
transformer	MLC	10	SR-ATAD5	0.787
transformer	MLC	10	SR-HSE	0.809
transformer	MLC	10	SR-MMP	0.863
transformer	MLC	10	SR-p53	0.809
transformer	MLC	10	mean	0.793
transformer	MLC	10	ADA17-MD	0.968
transformer	MLC	10	EGFR-MD	0.965
transformer	MLC	10	HIVPR-MD	0.964
transformer	MLC	20	NR-AR	0.775
transformer	MLC	20	NR-AR-LBD	0.77
transformer	MLC	20	NR-AhR	0.868
transformer	MLC	20	NR-Aromatase	0.798
transformer	MLC	20	NR-ER	0.707
transformer	MLC	20	NR-ER-LBD	0.724
transformer	MLC	20	NR-PPAR-gamma	0.735
transformer	MLC	20	SR-ARE	0.761
transformer	MLC	20	SR-ATAD5	0.702
transformer	MLC	20	SR-HSE	0.782
transformer	MLC	20	SR-MMP	0.857
transformer	MLC	20	SR-p53	0.791
transformer	MLC	20	mean	0.772
transformer	MLC	20	ADA17-MD	0.979
transformer	MLC	20	EGFR-MD	0.967
transformer	MLC	20	HIVPR-MD	0.965
transformer	MLC	50	NR-AR	0.77
transformer	MLC	50	NR-AR-LBD	0.812
transformer	MLC	50	NR-AhR	0.861
transformer	MLC	50	NR-Aromatase	0.796
transformer	MLC	50	NR-ER	0.713
transformer	MLC	50	NR-ER-LBD	0.71
transformer	MLC	50	NR-PPAR-gamma	0.747
transformer	MLC	50	SR-ARE	0.735
transformer	MLC	50	SR-ATAD5	0.754
transformer	MLC	50	SR-HSE	0.772
transformer	MLC	50	SR-MMP	0.845
transformer	MLC	50	SR-p53	0.786
transformer	MLC	50	mean	0.775
transformer	MLC	50	ADA17-MD	0.96
transformer	MLC	50	EGFR-MD	0.978
transformer	MLC	50	HIVPR-MD	0.955
transformer	MLC	100	NR-AR	0.74
transformer	MLC	100	NR-AR-LBD	0.829
transformer	MLC	100	NR-AhR	0.855
transformer	MLC	100	NR-Aromatase	0.801
transformer	MLC	100	NR-ER	0.722
transformer	MLC	100	NR-ER-LBD	0.724
transformer	MLC	100	NR-PPAR-gamma	0.765
transformer	MLC	100	SR-ARE	0.758
transformer	MLC	100	SR-ATAD5	0.741
transformer	MLC	100	SR-HSE	0.766
transformer	MLC	100	SR-MMP	0.845
transformer	MLC	100	SR-p53	0.791
transformer	MLC	100	mean	0.778
transformer	MLC	100	ADA17-MD	0.958
transformer	MLC	100	EGFR-MD	0.975
transformer	MLC	100	HIVPR-MD	0.969
transformer	MLC	1000	NR-AR	0.755
transformer	MLC	1000	NR-AR-LBD	0.864
transformer	MLC	1000	NR-AhR	0.873
transformer	MLC	1000	NR-Aromatase	0.811
transformer	MLC	1000	NR-ER	0.729
transformer	MLC	1000	NR-ER-LBD	0.73
transformer	MLC	1000	NR-PPAR-gamma	0.734
transformer	MLC	1000	SR-ARE	0.754
transformer	MLC	1000	SR-ATAD5	0.757
transformer	MLC	1000	SR-HSE	0.749
transformer	MLC	1000	SR-MMP	0.864
transformer	MLC	1000	SR-p53	0.798
transformer	MLC	1000	mean	0.785
transformer	MLC	1000	ADA17-MD	0.965
transformer	MLC	1000	EGFR-MD	0.945
transformer	MLC	1000	HIVPR-MD	0.974
transformer	HLC	2	NR-AR	0.755
transformer	HLC	2	NR-AR-LBD	0.817
transformer	HLC	2	NR-AhR	0.849
transformer	HLC	2	NR-Aromatase	0.803
transformer	HLC	2	NR-ER	0.713
transformer	HLC	2	NR-ER-LBD	0.738
transformer	HLC	2	NR-PPAR-gamma	0.779
transformer	HLC	2	SR-ARE	0.739
transformer	HLC	2	SR-ATAD5	0.771
transformer	HLC	2	SR-HSE	0.762
transformer	HLC	2	SR-MMP	0.841
transformer	HLC	2	SR-p53	0.787
transformer	HLC	2	mean	0.779
transformer	HLC	2	ADA17-MD	0.991
transformer	HLC	2	EGFR-MD	0.978
transformer	HLC	2	HIVPR-MD	0.96
transformer	HLC	5	NR-AR	0.744
transformer	HLC	5	NR-AR-LBD	0.808
transformer	HLC	5	NR-AhR	0.845
transformer	HLC	5	NR-Aromatase	0.794
transformer	HLC	5	NR-ER	0.689
transformer	HLC	5	NR-ER-LBD	0.762
transformer	HLC	5	NR-PPAR-gamma	0.773
transformer	HLC	5	SR-ARE	0.737
transformer	HLC	5	SR-ATAD5	0.74
transformer	HLC	5	SR-HSE	0.768
transformer	HLC	5	SR-MMP	0.851
transformer	HLC	5	SR-p53	0.799
transformer	HLC	5	mean	0.776
transformer	HLC	5	ADA17-MD	0.985
transformer	HLC	5	EGFR-MD	0.971
transformer	HLC	5	HIVPR-MD	0.971
transformer	HLC	10	NR-AR	0.75
transformer	HLC	10	NR-AR-LBD	0.836
transformer	HLC	10	NR-AhR	0.846
transformer	HLC	10	NR-Aromatase	0.818
transformer	HLC	10	NR-ER	0.691
transformer	HLC	10	NR-ER-LBD	0.751
transformer	HLC	10	NR-PPAR-gamma	0.787
transformer	HLC	10	SR-ARE	0.752
transformer	HLC	10	SR-ATAD5	0.737
transformer	HLC	10	SR-HSE	0.802
transformer	HLC	10	SR-MMP	0.835
transformer	HLC	10	SR-p53	0.783
transformer	HLC	10	mean	0.782
transformer	HLC	10	ADA17-MD	0.99
transformer	HLC	10	EGFR-MD	0.969
transformer	HLC	10	HIVPR-MD	0.962
transformer	HLC	20	NR-AR	0.742
transformer	HLC	20	NR-AR-LBD	0.77
transformer	HLC	20	NR-AhR	0.848
transformer	HLC	20	NR-Aromatase	0.774
transformer	HLC	20	NR-ER	0.674
transformer	HLC	20	NR-ER-LBD	0.705
transformer	HLC	20	NR-PPAR-gamma	0.74
transformer	HLC	20	SR-ARE	0.728
transformer	HLC	20	SR-ATAD5	0.723
transformer	HLC	20	SR-HSE	0.762
transformer	HLC	20	SR-MMP	0.823
transformer	HLC	20	SR-p53	0.766
transformer	HLC	20	mean	0.755
transformer	HLC	20	ADA17-MD	0.985
transformer	HLC	20	EGFR-MD	0.976
transformer	HLC	20	HIVPR-MD	0.957
transformer	HLC	50	NR-AR	0.665
transformer	HLC	50	NR-AR-LBD	0.747
transformer	HLC	50	NR-AhR	0.847
transformer	HLC	50	NR-Aromatase	0.766
transformer	HLC	50	NR-ER	0.689
transformer	HLC	50	NR-ER-LBD	0.703
transformer	HLC	50	NR-PPAR-gamma	0.734
transformer	HLC	50	SR-ARE	0.753
transformer	HLC	50	SR-ATAD5	0.704
transformer	HLC	50	SR-HSE	0.723
transformer	HLC	50	SR-MMP	0.813
transformer	HLC	50	SR-p53	0.763
transformer	HLC	50	mean	0.742
transformer	HLC	50	ADA17-MD	0.992
transformer	HLC	50	EGFR-MD	0.979
transformer	HLC	50	HIVPR-MD	0.97
transformer	HLC	100	NR-AR	0.699
transformer	HLC	100	NR-AR-LBD	0.804
transformer	HLC	100	NR-AhR	0.843
transformer	HLC	100	NR-Aromatase	0.769
transformer	HLC	100	NR-ER	0.668
transformer	HLC	100	NR-ER-LBD	0.7
transformer	HLC	100	NR-PPAR-gamma	0.683
transformer	HLC	100	SR-ARE	0.738
transformer	HLC	100	SR-ATAD5	0.689
transformer	HLC	100	SR-HSE	0.722
transformer	HLC	100	SR-MMP	0.822
transformer	HLC	100	SR-p53	0.699
transformer	HLC	100	mean	0.736
transformer	HLC	100	ADA17-MD	0.982
transformer	HLC	100	EGFR-MD	0.973
transformer	HLC	100	HIVPR-MD	0.963
transformer	HLC	1000	NR-AR	0.756
transformer	HLC	1000	NR-AR-LBD	0.829
transformer	HLC	1000	NR-AhR	0.855
transformer	HLC	1000	NR-Aromatase	0.742
transformer	HLC	1000	NR-ER	0.632
transformer	HLC	1000	NR-ER-LBD	0.736
transformer	HLC	1000	NR-PPAR-gamma	0.669
transformer	HLC	1000	SR-ARE	0.726
transformer	HLC	1000	SR-ATAD5	0.731
transformer	HLC	1000	SR-HSE	0.723
transformer	HLC	1000	SR-MMP	0.851
transformer	HLC	1000	SR-p53	0.764
transformer	HLC	1000	mean	0.751
transformer	HLC	1000	ADA17-MD	0.98
transformer	HLC	1000	EGFR-MD	0.972
transformer	HLC	1000	HIVPR-MD	0.973

[truncated: 5 more sheets: Fig14, Fig15, Fig16, Fig17, Fig18]
